# Supplementary material for: Current global estimates, risk factors, and knowledge gaps for Hepatitis E virus (HEV): A scoping review
Source: PLoS Negl Trop Dis. 2026 Mar 11;20(3):e0013980. doi: 10.1371/journal.pntd.0013980 (PMC12978505; doi:10.1371/journal.pntd.0013980)
Supplement: S1 Table — A comprehensive spreadsheet detailing the 395 sources analyzed in this review, including study characteristics, geographic locations, and key epidemiological findings. (XLSX) [file pntd.0013980.s003.xlsx]

## Sheet: S3 Table
Title	Author	Objective	Year of Publication	Study design	Country	WHO Region Code	Populations	HEV genotypes	Reported Risk factor	Seroprevalence	Year (Seroprevalence estimate)	Reported outbreak	Year of outbreak	Number of cases	Current gaps
The global burden of hepatitis E virus genotypes 1 and 2 in 2005	Rein DB, Stevens GA, Theaker J, Wittenborn JS, Wiersma ST.	To estimate the annual global burden of HEV associated with genotype 1 and 2 infections that occur in Africa and Asia (insufﬁcient scientiﬁc study of the probability of illness following infection precluded the inclusion of genotypes 3 and 4 in this analysis)	2012	Meta-analysis	Africa & Asia	Multi-region	Primary data on the age-speciﬁc prevalence of HEV from 37 articles published between 1990 and 2010 that we identiﬁed in an existing literature review of the prevalence of HEV antibodies.	G1, G2	Pregnancy included in the model with seperate parameters for incidence	15% and 25% for ages greater 25; peak seroprevalence rates in excess of 25% of the age-speciﬁc population	Estimate for 2005	Yes	Estimate for 2005 Cases, Infections, and Stillbirths	Estimated 20.1 (95% Cr.I.: 2.8-37.0) million incident HEV infections in the nine GBD regions we evaluated. These 20.1 million infections resulted in 3.4 (95% Cr.I.: 0.5-6.5) million (17.0%) cases of symptomatic illness, 70,000 (95% Cr.I.: 12,400-132,732) deaths, and 3,000 (95% Cr.I.: 1,892-4,424) stillbirths (Table 2). Estimates by Region in Table 2 (Copy Pasted in Notes Column)	Did not include genotypes 3&4 due to insufficient data; assumed that risk varies by age consistent with HAV infection due to lack of HEV-specific paramaters; used old stillbirth data that could have overestimated the rate
The global epidemiology of hepatitis E virus infection: a systematic review and meta‐analysis	Li P, Liu J, Li Y, Su J, Ma Z, Bramer WM, et al.	To comprehensively assess the global epidemiology of HEV infection by mapping global prevalence and identifying risk factors.	2020	Systematic review and meta-analysis	Global (data from 419 studies in various countries and continents)	Multi-region	General population (1,099,717 participants from 287 studies) and various subgroups	G1, G2, G3, G4	Consumption of raw meat, exposure to soil, blood transfusion, traveling to endemic areas, contact with dogs, living in rural areas, and lower education level.	Global anti-HEV IgG seroprevalence: 12.47% (95% CI 10.42-14.67). Global anti-HEV IgM seroprevalence: 1.47% (95% CI 1.14-1.85). Overall HEV viral RNA-positive rate: 0.20% (95% CI 0.15-0.25).	Studies included were published up to July 2019.	Did not focus on a single outbreak but reviewed literature on various outbreaks.	Not applicable (review of multiple studies)	Not applicable	Need for increased routine screening and preventive measures, inconsistent seroprevalence estimates due to different ELISA kits.
Hepatitis E, a vaccine-preventable cause of maternal deaths	Labrique AB, Sikder SS, Krain LJ, West KPJ, Christian P, Rashid M, et al.	To highlight HEV as a major, preventable cause of maternal mortality, emphasizing the potential role of vaccination.	2012	Expert synthesis	Global	SEARO	General population, especially pregnant women in endemic regions	G1, G2	Pregnancy (especially third trimester), poor sanitation, contaminated water, high endemicity	Not applicable	Not reported	Yes	India (1992, 1994, 2005) — large waterborne epidemics; Bangladesh (2001, 2004) — outbreaks with maternal deaths reported; Sudan (2004–2005) — G1 outbreak with pregnant women affected.	Not applicable	Limited vaccine use globally; lack of maternal immunization programs; insufficient outbreak surveillance in high-risk populations
Estimating the burden of maternal and neonatal deaths associated with jaundice in Bangladesh: possible role of hepatitis E infection	Gurley ES, Halder AK, Streatfield PK, Sazzad HMS, Nurul Huda TM, Hossain MJ, et al.	To estimate the population-based incidence of maternal and neonatal mortality associated with hepatitis E virus (HEV) in Bangladesh	2012	Retrospective population-based surveillance	Bangladesh	SEARO	Women of reproductive age and neonates in rural communities; surveillance of deaths associated with jaundice	Not specified	Pregnancy (especially third trimester), poor sanitation, exposure to contaminated water	Not directly measured in this study;	Not directly measured in this study	Yes	Various outbreak years cited: 2001–2008 in rural Bangladesh (as per surveillance and literature)	Estimated 21 maternal deaths associated with jaundice over the study period	Limited vaccine use globally; lack of maternal immunization programs; insufficient outbreak surveillance in high-risk populations
Historical Analysis of the Risk of Hepatitis E and Its Complications in Pregnant Women in Nepal, 1996–1998	Scott RM, Kmush BL, Norkye K, Hada M, Shrestha MP, Vaughn DW, et al.	To prospectively estimate the HE disease burden among pregnant women, recognizing that women of child-bearing age would likely be an important risk group for immunization.	2021	Prospective cohort study	Nepal	SEARO	Healthy pregnant women	Not specified	prevalence of antibodies appeared to increase slightly with age; history of jaundice (participant recall) was weakly associated with (+) antibodies Complications of pregnancy occured in 351 women (14.6%; 95% CI: 13.2-16.1)	At enrollment, 839 (34.9%, 95% CI: 33.0–36.8) women were seropositive for anti-HEV antibodies.	1996-1998	Not reported	Not reported	Sixteen of theses 52 women developed HE, rep resenting 30.8% (95% CI: 19.9–44.3) of hepatic injury cases. All 16 women who developed HE were seronegative at base. 19 cases of subclinical HEV infection In addition to the cohort study: 34 women were admitted to the study site for HE related hepatic injury	Nothing reported
Hepatitis E virus	Purcell RH, Emerson SU.	To review the molecular biology, epidemiology, and pathogenesis of HEV infection	2003	Expert synthesis	Global overview	Multi-region	General population and high-risk groups, including pregnant women	G1, G2, G3, G4	Contaminated water, zoonotic exposure, poor sanitation, pregnancy (for severe disease)	Not applicable	Not applicable	Yes	Various, based on included studies (mostly 1980s–2000s)	Not specified	Limited understanding of HEV replication and pathogenesis at the time; insufficient surveillance data; need for standardized assays and vaccines
The global burden of hepatitis E outbreaks: a systematic review	Hakim MS, Wang W, Bramer WM, Geng J, Huang F, de Man RA, et al.	To describe the global geographical distribution of (confirmed) HEV outbreaks, the severity (case-fatality rates), outbreak settings and modes of transmission, control measures, and the distribution of HEV genotype responsible for the outbreaks.	2017	Systematic review	Global (30 countries)	Multi-region	Miexed population	G1, G2, G3, G4	Contamination of drinking water, Food contamination	Not reported	Not reported	Yes, case fatality rate with overall population 1% to 3%	Earliest in 1955 and latest in 2009	Total number of cases for included countries not reported	Different case definition, different assays and diagnostic methods, different epidemiological methods
Hepatitis E in sub Saharan Africa–A significant emerging disease	Bagulo H, Majekodunmi AO, Welburn SC.	To review the epidemiology, outbreaks, and public health significance of HEV in Sub-Saharan Africa	2020	Expert synthesis	Sub-Saharan Africa (multiple countries)	AFRO	General population, refugees, and high-risk groups (e.g., pregnant women)	G1, G2, G3	Contaminated water, poor sanitation, overcrowded settings, displacement/refugee camps	Varies by country and population; reported as high as 40% in some outbreaks	Various years depending on country studies cited	References multiple outbreaks in Sudan, Chad, Niger, Uganda, and South Sudan	Multiple years, mostly 2000–2015 in cited outbreaks	Not always specified; some outbreaks reported thousands affected	Limited surveillance in many countries, under-reporting, lack of vaccine implementation, insufficient genotyping data
Hepatitis E among refugees in Kenya: minimal apparent person-to-person transmission, evidence for age-dependent disease expression, and new serologic assays	Mast EE, Polish LB, Favorov MO, Khudyakova NS, Collins C, Tukei PM, et al.	To assess the extent of clinically apparent person-to-person transmission in house_x0002_holds, the extent of anicteric infection, and to compare the detection of IgG anti-HEY by two recently developed diagnostic tests	1994	Case -control	Kenya	AFRO	Somalian refugees	Not reported	Poor hygienic condition and sewage contamination of water supply	77%HEV IgG (101 out of 132)	1991	1702 out of 26920	1991	1702	There was little evidence on person-to-person transmission.
Hepatitis E outbreak, Dadaab refugee camp, Kenya, 2012	Ahmed JA, Moturi E, Spiegel P, Schilperoord M, Burton W, Kassim NH, et al.	To present the epidemiologic and laboratory findings for the AJS cases identified during this outbreak.	2013	Case report	Kenya	AFRO	Mixed population in humanitarian settings	Not reported	Overcrowding and poor sanitation	81.1% (120 of 148 tested for HEV IgM)	July - Nov 2012	339	2012	339	Further evaluation is needed to identify the risk factors for HEV transmission and HEV-associated deaths in this region, including the role of person-to-person transmission.
Investigation of hepatitis E outbreak among refugees - Upper Nile, South Sudan, 2012-2013.	Thomson K, Luis DJ, Lagu J, Laku R, Dineen B, Schilperood M, et al.	Outbreak investigation	2013	Outbreak Investigation	South Sudan	AFRO	Refugees	Not reported	sanitation/water pregnancy	21.7% IgM (+); prior to outbreak	2012	Yes; Overall attack rate: 7.4%	2012-2013	5080	Nothing reported
An outbreak of hepatitis E in Northern Namibia, 1983	Isaäcson M, Frean J, He J, Seriwatana J, Innis BL.	To investigate and describe a large epidemic of hepatitis in Northern Namibia in 1983, and to retrospectively confirm the etiology as hepatitis E virus (HEV).	2000	Retrospective outbreak investigation and serological study.	Namibia	AFRO	Residents of Northern Namibia; rural communities affected by outbreak	Not specified	Consumption of water from an unchlorinated, contaminated water supply (an open pipeline) during a period of heavy rainfall.	overall IgG seroprevalence of 26% in the population sampled, with rates as high as 45% in certain age groups.	1993 (serological survey to confirm the 1983 outbreak)	Yes; outbreak described in detail	1983	256 cases of acute icteric hepatitis	Lack of genotype data; limited environmental testing; no long-term follow-up
Hepatitis E, Chad.	WHO	To report hepatitis E cases	2004	Case report	Chad	AFRO	Mixed population in humanitarian settings	Not reported	Not reported	Not reported	2004	1292 Cases	2004	1292	Nothing reported
Genetic heterogeneity of hepatitis E virus in Darfur, Sudan, and neighboring Chad	Nicand E, Armstrong GL, Enouf V, Guthmann JP, Guerin J, Caron M, et al.	to characterize further the within-outbreak diversity of HEV	2005	Cross-sectional	Sudan & Chad	AFRO	Internally displaced persons & refugees with acute hepatitis e	G1, G2, G3	Rainy season	All samples + for anti-HEV antibodies -> consistent with their recent diagnoses of HE	Not reported	Yes	2004	125 cases were used for study. Total # of cases in outbreak not reported	Nothing reported
A large outbreak of hepatitis E among a displaced population in Darfur, Sudan, 2004: the role of water treatment methods.	Guthmann J-P, Klovstad H, Boccia D, Hamid N, Pinoges L, Nizou J-Y, et al.	To investigate a large HEV outbreak among displaced persons in Darfur and assess the impact of water treatment methods	2006	Descriptive epidemiological study	Sudan	AFRO	Displaced persons living in a camp with a population of approximately 60,000	Not specified	Contaminated water, inadequate sanitation, poor water treatment practices	Subset tested; high seropositivity among symptomatic patients	2004 (during outbreak)	Yes; detailed outbreak investigation described	2004	2174 suspected cases, resulting in 45 deaths (case-fatality rate of 2.1%).	No genotyping; limited environmental testing; lack of long-term follow-up; challenges in improving water treatment in camp settings
High mortality associated with an outbreak of hepatitis E among displaced persons in Darfur, Sudan.	Boccia D, Guthmann J-P, Klovstad H, Hamid N, Tatay M, Ciglenecki I, et al.	To provide a clinical description of hospitalized case patients and assess the specific impact on pregnant women during a large epidemic of HEV infection in a displaced population in Mornay, Sudan camp	2006	Case report & cross-sectional	Sudan	AFRO	Displaced women	Not reported	Not reported	90% IgG (18 out of 20)	July -Dec 2004	2621	2004	2621	Nothing reported
Hepatitis E as a cause of acute jaundice syndrome in northern Uganda, 2010–2012.	Gerbi GB, Williams R, Bakamutumaho B, Liu S, Downing R, Drobeniuc J, et al.	To summarize findings from AJS (acute jaundice syndrome) surveillance system	2015	Cross-sectional	Uganda	AFRO	Cases of AJS appearing at ten healthcare facilities in northern Uganda	Not reported	residence in Kaabong district age	Not reported	Not reported	No	Feb 2010- March 2012	144 out of 347 cases of AJS during the time period were (+) for hepatitis E (42%)	Surveillance showed that HEV was the most common cause of AJS among patients seeking care in Northern Uganda
A new hepatitis E virus genotype 2 strain identified from an outbreak in Nigeria, 2017.	Wang B, Akanbi OA, Harms D, Adesina O, Osundare FA, Naidoo D, et al.	To identify and characterize a new HEV genotype 2 strain during an outbreak in Nigeria	2018	Descriptive molecular epidemiology	Nigeria	AFRO	Individuals affected by HEV outbreak in Nigeria; outbreak-specific population	G2	Likely waterborne transmission; poor sanitation conditions suspected	Not reported in this study	Not applicable	Yes; outbreak described in detail	2017	17 suspected cases	Limited epidemiological data on outbreak size; lack of detailed clinical outcomes; further surveillance needed to monitor spread of new genotype
Hepatitis E in Sub Saharan Africa – A significant emerging disease.	Bagulo H, Majekodunmi AO, Welburn SC.	To review available evidence and report on the epidemiology of hepatitis E in Sub Saharan Africa	2020	Systematic review	49 Sub Saharan countries	AFRO	Pig handlers, pregnant women, blood donors, children, HIV/AIDS patients	G1, G2, G3	Drinking untreated water, river surface water, lack of best hygiene practice, zoonotic links and predisposing conditions	IgM 0-34% and IgG 2.7-47.8% for general population	Not reported	Yes, 7 countries	Not reported	Not reported	No diagnostic gold standard for HEV, different case definition, little concrete evidence for either transmission pathway in Sub Saharan Africa as sources of infection was rarely investigated, different sensitivity and specificity of the various assays leading to significant differences in seroprevalence estimates.
The global trends and regional differences in incidence of HEV infection from 1990 to 2017 and implications for HEV prevention	Jing W, Liu J, Liu M.	To understand the global trends and regional differences in the incidence of HEV infection, thereby making global tailored prevention strategies.	2020	Post-hoc analysis	Global	SEARO	Mixed population	Not reported	Not reported	Not reported	Not reported	Not applicable	1990-2017	19.44 million cases in 2017	Lack of awareness, systematic testing and surveillance for HEV, challenges remain in combating HEV nowadays; there are no data associated with HEV genotypes.
Gurley ES, Hossain MJ, Paul RC, Sazzad HMS, Islam MS, Parveen S, et al. Outbreak of hepatitis E in urban Bangladesh resulting in maternal and perinatal mortality. Clin Infect Dis. 2014;59(5):658–65.	Gurley et al.	To investigate the etiology and risk factors for jaundice and death.	2014	Case-control	Bangladesh	SEARO	Mixed population	Not reported	Sewage contamination of the municipal water system	77% IgM anti HEV	2009	Yes	Aug 2008-Feb 2009	4751	Nothing reported
Epidemiological and molecular analyses of a non‐seasonal outbreak of acute icteric hepatitis E in Bangladesh.	Harun‐Or‐Rashid M, Akbar SMF, Takahashi K, Al‐Mahtab M, Khan MSI, Alim MA, et al.	To report the clinical, epidemiological, and molecular charac_x0002_terization of an outbreak of acute hepatitis E in Bangladesh	2013	Case report	Bangladesh	SEARO	Mixed population	G1	Contamination of drinking water	100% (all out of 200 patients IgM anti HEV positive	2010	Yes	Jan-Feb 2010	200	Nothing reported
Study of an epidemic of non-A, non-B hepatitis. Possibility of another human hepatitis virus distinct from post-transfusion non-A, non-B type.	Khuroo MS.	To carry out a detailed epidemiologic study of a common source waterborne epidemic of viral hepatitis	1980	Case report	India	SEARO	General population	Not reported	Contamination of drinking water	60% (21 out of 35 anti-HAV negative)	Nov 1978-April 1979	Yes	Nov 1978 to Apr 1979	275 cases	Nothing reported
Infectious hepatitis in Delhi (1955-56): a critical study-epidemiology. 1957.	Viswanathan R.	To investigate and critically analyze the epidemiology of a massive infectious hepatitis outbreak that occurred in Delhi during 1955-1956	1957	Case report	India	SEARO	General population	Not specified	Contamination of the city's main water supply with sewage following a major flood.	Not reported	Not reported	Yes	1955–1956	29,000 cases of icteric hepatitis and an estimated 700 deaths.	No genotyping data; lack of long-term follow-up; limited diagnostic tools at the time
Hepatitis E virus genome in stools of hepatitis patients during large epidemic in north India.	Ray R, Talwar GP, Aggarwal R, Salunke PN, Naik SR, Mehrotra NN.	To examine for the presence of hepatitis E virus (HEV) genome by means of reverse transcription-polymerase chain reaction in North India	1991	Case report	India	SEARO	Mixed population	Not reported	No specific risk factor reported	Not reported	1991	Yes	1991	79000 people had jaundice, 6 of 10 were HEV positive	Nothing reported
A large waterborne viral hepatitis E epidemic in Kanpur, India.	Naik SR, Aggarwal R, Salunke PN, Mehrotra NN.	To report a large waterborne viral hepatitis E epidemic in Kanpur, India	1992	Case report	India	SEARO	General population	Not reported	Contamination of water supply	100% IgM anti HEV (All 41 cases negative anti-HAV or HBsAg)	25 April-4 May 1991	Yes	1991	79000 cases	Nothing reported
Hepatitis E: intrafamilial transmission versus waterborne spread.	Aggarwal R, Naik SR.	To determine the relative importance of intrafamilial spread and water contamination in the spread of hepatitis E.	1994	Prospective cohort	India	SEARO	General population	Not reported	Contamination of water supply	Not reported	Not reported	Yes	1992	111 cases	Nothing reported
Routes of transmission in the hepatitis E epidemic of Saharanpur.	Singh V, Raje M, Nain CK, Singh K.	To investigate a large epidemics of hepatitis and determine the attack rate and role of person to person spread	1998	Cross-sectional	India	SEARO	Mixed population	Not reported	Contaminated water supply	83% IgM anti HEV (20 cases out of 24 cases)	1993	Yes	Dec 1992 to Apr 1993	3682	There is still disagreement over transmission, whether person to person transmission exists or not.
An outbreak of viral hepatitis E: role of community practices.	Singh J, Aggarwal NR, Bhattacharjee J, Prakash C, Bora D, Jain DC, et al.	To present an account of Hepatitis E outbreak	1995	Cross-sectional	India	SEARO	Mixed population	Not reported	Faecal contamination of drinking water	100% IgM anti HEV(5 out of 5 selected samples)	1994	Yes	1994	28	Nothing reported
Analysis of serological evidence of different hepatitis viruses in acute viral hepatitis in prisoners in relation to risk factors.	Kar P, Gangwal P, Budhiraja S, Singhal R.	To describe an outbreak of acute viral hepatitis in an institutional population (inmates of a prison)	2000	Cross-sectional	India	SEARO	Male prisoners	Not reported	Chronic alcohol intake, past hisotry of juandice, multiple sexual partners, blood transfusion and intravenous drug abuse	70% HEV infection	1995	Yes	1995	50	Nothing reported
Role of travel as a risk factor for hepatitis E virus infection in a disease-endemic area.	Aggarwal R, Kumar R, Pal R, Naik S, Semwal SN, Naik SR.	To invetigate an outbreak of hepatitis E in the eastern part of the India	2002	Cross-sectional	India	SEARO	General population	Not reported	Outbound travel	76% IgM anti-HEV (10 out of 13 samples)	May to September 1998	Yes	1998	82	Nothing reported
Outbreak of viral hepatitis E in a regimental training centre.	Banerjee A, Sahni AK, Nagendra A, Saiprasad GS.	To study an outbreak of enterically transmitted HEV in a regimental training center in central India	2005	Case report	India	SEARO	Training participants	Not reported	Sewage contamination of water pipelines	97.4% IgM anti-HEV (185 out of 190 samples)	March- June 2002	Yes	2002	265	Nothing reported
Virological investigation of a hepatitis E epidemic in North India.	Kumar S, Ratho RK, Chawla YK, Chakraborti A.	To describe the findings from two different epidemics occured due to HEV	2006	Cross-sectional	India	SEARO	General population	G1	Sewage contamination of water pipelines	58.6% IgM anti-HEV (68 out of 116 samples)	March-April 2003	Yes	2003	116	Nothing reported
Epidemiological investigation of an outbreak of viral hepatitis.	Singh PMP, Handa SK, Banerjee A.	To report a epidemiological investigation of an outbreak of Viral Hepatitis	2006	Cross-sectional	India	SEARO	Training participants	Not reported	Faecal contamination of drinking water	100% IgM anti-HEV (all 36 samples)	March-April 2003	Yes	2003	36	Nothing reported
Seroepidemiology of water-borne hepatitis in India and evidence for a third enterically-transmitted hepatitis agent.	Arankalle VA, Chadha MS, Tsarev SA, Emerson SU, Risbud AR, Banerjee K, et al.	To investigate the water-borne hepatits in India for evidence of a third hepatits agent	1994	Retrospective seroepidemiological	India	SEARO	Mixed population	Not reported	Faecal contamination of drinking water	86% IgM anti-HEV	1955-1993	Yes	1955-1993	49801	Further studies will be required to determine whether the putative new agent is a second serotype of HEV or an entirely different virus.
A hepatitis E outbreak caused by a temporary interruption in a municipal water treatment system, Baripada, Orissa, India, 2004.	Swain SK, Baral P, Hutin YJ, Rao TV, Murhekar M, Gupte MD.	To identify the pathogen causing the outbreak, charactertize the population at risk, and identify the source of infection to plan effective containment measures and prevent further spread.	2010	Case-control	India	SEARO	General population	Not reported	Drinking untreated raw river water	97% IgM anti-HEV (47 out of 48 cases)	2004	Yes	2004	538	Nothing reported
An outbreak investigation of viral hepatitis E in south Dumdum municipality of Kolkata.	Das P, Adhikary KK, Gupta PK.	To determine the existence of epidemic of jaundice	2007	Case report	India	SEARO	General population	Not reported	Contamination of drinking water	.52% IgM anti-HEV (6 out of 1137)	2004-04-01	Yes	April- July 2004	6	Nothing reported
Outbreak of waterborne hepatitis E in Hyderabad, India, 2005.	Sailaja B, Murhekar M V, Hutin YJ, Kuruva S, Murthy SP, Reddy KSJ, et al.	To investigate suspected outbreak and identify the aetiological agent, find the source of infection, and (3) im_x0002_plement control measures.	2009	Case report	India	SEARO	General population	Not reported	Contamination of drinking water	81% IgM anti-HEV (482 out of 565)	2005	Yes	2005	1611	Nothing reported
Outbreak of acute viral hepatitis due to hepatitis E virus in Hyderabad. Indian J Med Microbiol. 2007;25(4):378–82.	Sarguna P, Rao A, Ramana KNS.	To determine the etiology of the outbreak and the ncidence of mixed hepatotropic viral infections (HAV, HBV, HCV, and HEV) among the individuals who were affected with hepatitis E in Hyderabad.	2005	Case report	India	SEARO	General population	Not reported	Contamination of drinking water	78% IgM anti-HEV (429 out of 534)	2005	Yes	2005	534	There is a paucity of reports regarding coinfection with multiple hepatotropic viruses in our region, and further evaluation is required.
An outbreak of hepatitis E tracked to a spring in the foothills of the Himalayas, India, 2005.	Martolia HCS, Hutin Y, Ramachandran V, Manickam P, Murhekar M, Gupte M.	To investigate this cluster to identify the source and propose recommendations.	2005	Cohort	India	SEARO	General population	Not reported	Untreated drinking water from unprotected spring	91% (21 out of 23)	2005	Yes	2005	205	Nothing reported
Hepatitis E epidemic with bimodal peak in a town of north India.	Bali S, Kar SS, Kumar S, Ratho RK, Dhiman RK, Kumar R.	To report an epidemic of hepatitis E that continued for more than one year and had a bimodal peak.	2006	Cross-sectional	India	SEARO	General population	Not reported	Contamination of water supply	95% IgM anti-HEV (21 out of 22 samples)	2006	Yes	2006	3170	Nothing reported
Seroepidemiology and role of polymerase chain reaction to detect viremia in an epidemic of hepatitis E in Western India.	Rai RR.	To evaluate the serological and molecular markers of hepatitis E virus in an epidemic in Khanpur, Rajasthan.	2008	Case-control	India	SEARO	Miexed population	Not reported	Sewage contamination of water supply	IgM anti HEV 80.2% 1st W, 71.4% 2nd W, 26.8% 3rd W; IgG anti HEV 58.3%, 77.1%, 86.0%	2006	Yes	2006	859	Nothing reported
Investigation of viral hepatitis E outbreak in a town in Haryana.	Prinja S, Kumar S, Reddy GM, Ratho RK, Kumar R.	To ascertain the agent, cause of the outbreak and to initiate remedial measures	2008	Case report	India	SEARO	General population	Not reported	Sewage contamination of water supply	86% IgM (26 out of 30)	2006	Yes	July to Oct 2006	160	Nothing reported
Seroepidemiology of a second epidemic of hepatitis E in a population that had recorded first epidemic 30 years before and has been under surveillance since then.	Khuroo MS, Khuroo MS.	To report the seroepidemiology of an outbreak of Hepatitis E	2010	Case Control	India	SEARO	Mixed population	Not reported	Gross fecal contamination of drinking water supply	29.4% IgG	2008	Yes	Nov 2007 to Jan 2008	138	It is not known how long the antibodies persist after vaccination
Chauhan NT, Prajapati P, Trivedi A V, Bhagyalaxmi A. Epidemic investigation of the jaundice outbreak in Girdharnagar, Ahmedabad, Gujarat, India, 2008. Indian J community Med Off Publ Indian Assoc Prev Soc Med. 2010;35(2):294.	Chauhan et al.	To identify the etiological agent, source of outbreak, and mode of transmission and to propose a control measure based on the outbreak investigation	2010	Retrospective cohort study	India	SEARO	Mixed population	Not reported	Sewage contamination of drinking water supply	94% IgM (16 cases out of 17)	2008	Yes	2008	233	Nothing reported
Epidemiological investigations of an outbreak of infectious hepatitis in Ahmedabad city during 1975-76.	Sreenivasan MA.	To report an epidemiological investigation of the outbreak	1978	Cross-sectional	India	SEARO	General population	Not reported	Faecal contamination of drinking water	Not reported	1971 to 1976	Yes	Nov 1975-Mar 1976	3526	Nothing reported
Investigation of an epidemic of Hepatitis E in Nellore in south India.	Vivek R, Nihal L, Illiayaraja J, Reddy PK, Sarkar R, Eapen CE, et al.	To determine the incidence of acute hepatitis because of hepatitis E virus (HEV) and the source of the epidemic	2010	Cross-sectional	India	SEARO	Mixed population	G1	Contamination of drinking water supply	80% (80 HEV IgM cases out of 100)	2008	Yes	2008	152	Nothing reported
Hepatitis E virus antigen detection as an early diagnostic marker: report from India.	Majumdar M, Singh MP, Pujhari SK, Bhatia D, Chawla Y, Ratho RK.	To describes an outbreak of HEV in a group of factory workers in Punjab, North India	2013	Cross-sectional	India	SEARO	Factory workers	G1	Contamination of drinking water supply	91.6% (33 cases out of 40)	2010	Yes	2010	102	Nothing reported
Investigation of an Outbreak of Hepatitis’ E’in a Rural Area of Dhule District in Maharashtra.	MP T, SP P, VR B.	To investigate and control the outbreak of hepatitis in a village community	2015	Cross-sectional	India	SEARO	General population	Not reported	Contamination of drinking water pipeline with faecal matter	0.572	2012	Yes	2012	180	Nothing reported
Epidemiological investigation of the jaundice outbreak in Lalkuan, Nainital district, Uttarakhand.	Awsathi S, Rawat V, Rawat CMS, Semwal V, Bartwal SJ.	To study the distribution of hepatitis cases, to find the source of infection, and to initiate the control measures in the affected area	2014	Cross-sectional	India	SEARO	Mixed population	Not reported	Sewage contamination of drinking water	100% (10 HEV IgM & 3 IgM for HEV and HAV, out of 13)	Jan-Mar 2013	Yes	2013	240	Nothing reported
Hepatitis E virus: the cause of a waterbourne hepatitis outbreak.	Skidmore SJ, Yarbough PO, Gabor KA, Reyes GR.	To investigate sera and confirm serologically the epidemic as resulting from the HEV	1992	Retrospective seroprevalence	India	SEARO	Mixed population	Not reported	Contamination of common water source	0.71	Not reported	Yes	1978/79	32	Nothing reported
A sero-epidemiologic study of a water-borne epidemic of viral hepatitis in Kolhapur City, India.	Sreenivasan MA, Sehgal A, Prasad SR, Dhorje S.	To describe the epidemiology of a water=borne epidemic of viral hepatitis in Kolhapur city	1984	Case-Control	India	SEARO	Mixed population	Not reported	Fecally contamined drinking water	0.97	Feb-Mar 1981	Yes	1981	1200	Nothing reported
Hepatitis E virus: epidemiological, clinical and serological studies of north Indian epidemic.	Dilawari JB, Singh K, Chawla YK, Ramesh GN, Chauhan A, Bhusnurmath SR, et al.	To study a large waterborne epidemic of viral hepatitis clinically, seriologically and ethiologically	1994	Cross-sectional	India	SEARO	Mixed population	Not reported	Contaminated water supply and overcrowding	0.84	1987	Yes	Feb-Apr 1987	1273 viral hepatitis	Nothing reported
Enteric non‐A, non‐B hepatitis: Epidemics, animal transmission, and hepatitis E virus detection by the polymerase chain reaction.	Jameel S, Durgapal H, Habibullah CM, Khuroo MS, Panda SK.	To describe the epidemiology of three separate epidemics of viral hepatitis in India, the development of a rhesus monkey model for the disease, and confirmatory detection of HEV	1992	Retrospective seroepidemiologic	India	SEARO	Mixed population	Not reported	Fecally contamined drinking water	0.713	Feb 1988-Mar 1991	Yes	1988, 1990, 1991	268	Nothing reported
Epidemic hepatitis E: serological evidence for lack of intrafamilial spread.	Arankalle VA, Chadha MS, Mehendale SM, Tungatkar SP.	To understand the intrafamilial spread of the disease	2000	Retrospective seroepidemiologic	india	SEARO	Mixed population	Not reported	Contamination of drinking water	46% in Kudal &26.8% in Atit	1988 (Kudal) & 1989 (Atit)	Yes	May-July 1988 (Kudal) & January March 1989 (Atit)	92 in Kudal & 130 in Atit	Nothing reported
Non A non B hepatitis epidemic in Rewa district of Madhya Pradesh.	Risbud AR, Chadha MS, Kushwah SS, Arankalle VA, Rodrigues FM, Banerjee K.	To determine the aetiology and the extent of the disease in the area	1992	Case report & cross-sectional	India	SEARO	Mixed population	Not reported	Contaminated water source	0.29	Jan - May 1990	Yes	1989-1990	302 during epidemic and 517 cases during survey	Nothing reported
An epidemic outbreak of hepatitis E in Yangon of Myanmar: antibody assay and animal transmission of the virus	Uchida T, Aye TT, Ma X, Iida F, Shikata T, Ichikawa M, et al.	To clarify the difference of virulence of two virus isolates utilizing the animal transmission experiment	1993	cross-sectional	Myanmar	SEARO	Army personnel with clinical symptoms and hospitalized, general residents without symptoms	Not reported	Fecally contaminated drinking water	83%, 30.6%	1989	Yes	1989	160	Genotype not confirmed; limited molecular analysis; animal reservoir findings inconclusive; seroprevalence limited to outbreak-affected population
Association of hepatitis E virus with an outbreak of hepatitis at a military training camp in Nepal	Clayson ET, Vaughn DW, Innis BL, Shrestha MP, Pandey R, Malla DB.	To report a hepatitis E outbreak investigation	1998	Case report	Nepal	SEARO	Military personnel	Not specified	Fecally contaminated drinking water	Not reported	1995	Yes	1995	692	Seroprevalence not assessed; environmental sampling limited; small outbreak setting
An outbreak of enterically transmitted non-A, non-B hepatitis in Pakistan	Iqbal M, Ahmed A, Qamar A, Dixon K, Duncan JF, Islam NU, et al.	To investigate an outbreak of non-A, non-B hepatitis (HEV) and its transmission in Pakistan	1989	Case report	Pakistan	SEARO	Students	Not specified	Contaminated water source	0.2	1987	Yes	1987	119	Genotype not confirmed; seroprevalence not measured; retrospective outbreak data; environmental sampling limited
Epidemic hepatitis E in Pakistan: patterns of serologic response and evidence that antibody to hepatitis E virus protects against disease.	Bryan JP, Tsarev SA, Iqbal M, Ticehurst J, Emerson S, Ahmed A, et al.	To assess the effectiveness of ELISA assay for further investigation of the Sargodha hepatitis outbreak, including determination of the infection rate , the pattern of IgG and IgM anti-HEV over 20 months, the relationship of these antibodies to disease, and the correlation between the patterns of HEV in feces and anti-HEV in serum.	1994	Cross-sectional	Pakistan	SEARO	Men with clinical diagnosis of hepatitis admitted to hospital	Not reported	Not reported	89.4737	1987	Yes	1987	119	The relationship between appearance of antibody in serum and the clearance of virus from serum, bile, and feces needs further study.
Epidemic of hepatitis E in a military unit in Abbotrabad, Pakistan.	Bryan JP, Iqbal M, Tsarev S, Malik IA, Duncan JF, Ahmed A, et al.	To describe the epidemiologic and clinical features of HEV infection with this genetically distinct isolate, and to describe the pattern of antibody to HEV	2002	Case report & case-control	Pakistan	SEARO	Military personnel	Not reported	Contamination of water by sewage	95% & 91% for the study	1988	Yes	1988	109	There was no convincing evidence for secondary transmission (person-to-person spread)
Water-borne hepatitis E virus epidemic in Islamabad, Pakistan: a common source outbreak traced to the malfunction of a modern water treatment plant.	Rab MA, Bile MK, Mubarik MM, Asghar H, Sami Z, Siddiqi S, et al.	To diagnose the disease prevalence, estimate the prevalence and identify the source of the outbreak	1997	Outbreak investigation	Pakistan	SEARO	General population of all ages from 2 months including pregant women	Not specified	Contaminated water treatment plan as the only water source, age between 10-30 years and pregnancy, larger household size	0.104	1994	Yes	Dec 1993-Mar 1994	3827	The temporal relationship between cases occurring within the same households is not suggestive of person-to-person transmission of disease. The evidence of direct person-to-person spread of disease is wanting.
Nosocomial outbreak of hepatitis E infection in Pakistan with possible parenteral transmission	Siddiqui AR, Jooma RA, Smego Jr RA.	To report a hospital-acquired outbreak of HEV infection occurred in a neurosurgery ward	2005	Case-control	Pakistan	SEARO	Patients in hospital setting	Not specified	Blood-borne nosocomial transmission	0.159	2005	Yes	2005	18	Small sample; genotype not confirmed; environmental and molecular testing limited; retrospective outbreak report
Characterization of a prototype strain of hepatitis E virus	Tsarev SA, Emerson SU, Reyes GR, Tsareva TS, Legters LJ, Malik IA, et al.	To characterize of a prototype strain of HEV	1992	Molecular virology study	Myanmar	SEARO	Patient from whom the prototype HEV strain was isolated.	G1	Not analyzed; focus on molecular characteristics	Not assessed	Not reported	No	Not reported	1 isolate	Small sample; single isolate; no epidemiological or clinical correlation; limited functional analysis
Seroepidemiology of water-borne hepatitis in India and evidence for a third enterically-transmitted hepatitis agent.	Arankalle VA, Chadha MS, Tsarev SA, Emerson SU, Risbud AR, Banerjee K, et al.	To evaluate the etiology of 17 epidemics of ET-NANB waterborne viral hepatitis in India for serologic evidence of recent HEV infection	1994	Retrospective seroepidemiologic	India	WPRO	Serum samples from hepatitis patients involved in 17 epidemics in India	Not reported	"All 17 o fthe epidemics were explosive, water-borne outbreaks, and fecal contamination of the drinking water was documented in each epidemic"	Varies by epidemic (0 - 100 %); not a precise number as only a very small portion of cases were retested. Table 1	Not reported	cases from 17 outbreaks examined: Delhi (1955), Ahmedabad (1976), Kolhapur (1981), Ahmedabad (1982), Ahmedabad (1984), Baroda (1984), Surat (1985), Ahmedabad (1986), Ahmedabad (1987), Andaman Islands (1987), Khadakwasla (1989), Akluj (1990) Beed (1990), Rewa (1990), Bijapur (1990), Kolhapur (1991), Karad (1993)	Not reported	Varies by epidemic (0-28); only some of the cases identified in the originial outbreak were reexamined. not a precise number as only a very small portion of cases were retested. Table 1	Study was written before development of sensitive & specific assays and the identification of HEV.; Intention was to identify causative agent not for a true number of cases in each outbreak only a fraction of cases were retested.
Complete nucleotide sequence of a hepatitis E virus isolated from the Xinjiang epidemic (1986-1988) of China.	Aye TT, Uchida T, Ma X-Z, Iida F, Shikata T, Zhuang H, et al.	To report the complete nucleotide sequence of a HEV strain isolated from the epidemic of the south part of Xinjiang Uighur Autonomous Region	1992	Case report	China	WPRO	Female patient with confirmed hepatitis E from the Xinjiang epidemic in 1988	Not reported	Not reported	Not reported	Not reported	Xinjiang epidemic (1986 - 1988)	Not reported	1 case studied (120,000 cases in outbreak)	Nothing reported
Two years’ investigation of epidemic hepatitis E virus transmission in West Kalimantan (Borneo), Indonesia.	Corwin A, Jarot K, Lubis I, Nasution K, Suparmawo S, Sumardiati A, et al.	To describe a major focus of HEV transmission and identifv the conditions favouring its epidemic spread. Additionally, the investigation provided an opportunity to measure the persistence of IgG antibody against HEV specific antigen(s) 2 years after a large scale outbreak.	1995	Prospective cohort study	Indonesia	WPRO	A rural population residing in four villages with a total of 1,225 people	Not specified	Contaminated drinking water; poor sanitation; traditional water storage practices	22.5% cumulative seroprevalence of HEV antibodies (IgG)	1992 to 1994.	Yes; multiple epidemic episodes documented over two years	1992 to 1994	1,203 clinically diagnosed HEV cases	No genotype identification; environmental sampling limited; follow-up on asymptomatic infections lacking
Hepatitis E virus in Indonesia.	Jennings GB, Lubis I, Listiyaningsih E, Burans JP, Hyams KC.	To conduct serological surveillance to determine the prevalence of hepatitis E virus (HEV) infection among military personnel and local civilians in Indonesia	1994	Retrospective serological study	Indonesia	WPRO	Primarily U.S. and Indonesian military personnel, as well as local civilian populations in West Kalimantan.	Not specified	Contaminated water, poor sanitation, overcrowding	An HEV IgG seroprevalence of 11.4% was found among 220 U.S. military personnel, while a much higher prevalence of 71.8% was found among 276 Indonesian soldiers.	from 1991 to 1993	Yes; linked to local outbreaks in affected communities	Early 1990s	Not specifically quantified	No genotyping; limited environmental sampling; lack of long-term follow-up
First documented outbreak of hepatitis E virus transmission in Java, Indonesia.	Sedyaningsih-Mamahit ER, Larasati RP, Laras K, Sidemen A, Sukri N, Sabaruddin N, et al.	To investigate and document the first confirmed outbreak of hepatitis E virus (HEV) in Java, Indonesia, and to characterize its epidemiological features.	2002	Outbreak investigation.	Indonesia	WPRO	Individuals from a fishing community affected by the outbreak	Not specified	Contaminated water supply, poor sanitation, traditional water storage practices	97.8% (44/45) of cases testing positive for anti-HEV IgM antibodies	1999-2000	Yes; first documented HEV outbreak in Java	1999-2000	228 clinically diagnosed HEV cases	No genotype confirmation; limited environmental investigation; follow-up of asymptomatic infections lacking
A nationwide survey of hepatitis E virus infection and chronic hepatitis E in liver transplant recipients in Japan.	Inagaki Y, Oshiro Y, Tanaka T, Yoshizumi T, Okajima H, Ishiyama K, et al.	To determine the prevalence of HEV infection and chronic hepatitis E among liver transplant recipients across Japan	2015	Cross-sectional	Japan	WPRO	Liver transplant recipients	G3	Immunosuppression in transplant recipients; possible zoonotic exposure by consumption of raw meat, such as wild deer and wild boar, and blood transfusion	Anti-HEV IgG: 9.1% of recipients	2004 to 2013.	No outbreak – individual and chronic cases detected	Not reported	5 cases of HEV viral RNA positivity among the 1084 liver transplant recipients, with 3 of these cases progressing to chronic hepatitis E	Lack of routine HEV screening in immunocompromised patients; limited data on long-term outcomes of chronic HEV in this group
Hepatitis E virus in donor plasma collected in Japan.	Minagi T, Okamoto H, Ikegawa M, Ideno S, Takahashi K, Sakai K, et al.	To determine the prevalence of hepatitis E virus (HEV) RNA and anti-HEV antibodies in donor plasma collected in Japan.	2016	Cross-sectional	Japan	WPRO	Plasma donations from approximately 1.1 million individual donors in Japan.	G4	Asymptomatic viremic blood donors	anti-HEV IgG seroprevalence of 5.3% and an HEV RNA positivity rate of 1 in 10,000 donations.	2008 and 2013	Not applicable; this was a national surveillance study.	Not applicable	94 HEV RNA-positive donations out of 943,028 donations tested	No universal HEV screening policy for blood donors; potential risk for immunocompromised transfusion recipients
A waterborne outbreak of hepatitis E virus transmission in southwestern Vietnam.	Corwin AL, Khiem HB, Clayson ET, Pham KS, Vo TT, Vu TY, et al.	To investigate a hepatitis E outbreak in southwestern Vietnam and identify the transmission route	1996	Case -control	Vietnam	WPRO	Residents of a rural village in southwestern Vietnam	Not specified	Contaminated drinking water source	17% anti-HEV IgM positivity among tested population	1994	Yes – waterborne outbreak	1994	197 cases of hepatitis in the community	Limited genotyping data; incomplete water quality testing to confirm HEV presence
Protective role of humoral immune responses during an outbreak of hepatitis E in Egypt.	Shata MT, Daef EA, Zaki ME, Abdelwahab SF, Marzuuk NM, Sobhy M, et al.	To investigate the humoral immune responses to hepatitis E virus (HEV) and assess the protective role of anti-HEV antibodies during an HEV outbreak	2012	Case-control	Egypt	EMRO	Acute hepatitis patients	G1	Drinking contaminated water	Anti-HEV IgG was found to be 43% in the study population	2008	Yes – community-wide outbreak	2008	107 individuals, divided into groups of those with acute HEV, those with subclinical infection, and controls	Lack of genotyping data; incomplete environmental water testing
Seroepidemiological study of an acute hepatitis E outbreak in Morocco	Benjelloun S, Bahbouhi B, Bouchrit N, Cherkaoui L, Hda N, Mahjour J, et al.	To investigate the seroepidemiology of an acute hepatitis E outbreak in Morocco and to identify the likely source of infection	1997	Cross-sectional	Morocco	EMRO	Patients clinically diagnosed with acute hepatitis	G1	Contaminated water; poor sanitation	Anti-HEV IgM: 27% among suspected cases; Anti-HEV IgG: 45% in general population	1994	Yes	1994	342 suspected cases	Limited geographic coverage; seroprevalence not assessed in all age groups; environmental testing limited; genotype confirmation limited to few isolates
Primary structure of open reading frame 2 and 3 of the hepatitis E virus isolated from Morocco	Meng J, Cong M, Dai X, Pillot J, Purdy MA, Fields HA, et al.	To characterize the nucleotide and amino acid sequences of HEV ORF2 and ORF3 from a Moroccan isolate	1999	Sequencing study	Morocco	EMRO	Patients with well-documented epidemic HEV infection	G1	Not analyzed; focus on molecular structure	Not assessed	Not reported	Not reported	Not reported	1–2 isolates	Single isolate; no epidemiological or clinical correlation; limited geographic coverage; functional analysis not performed
Contrasting roles of rivers and wells as sources of drinking water on attack and fatality rates in a hepatitis E epidemic in Somalia	Bile K, Isse A, Mohamud O, Allebeck P, Nilsson L, Norder H, et al.	To investigate the influence of different drinking water sources on attack and fatality rates during a large Hepatitis E virus (HEV) epidemic in Somalia	1994	Cross-sectional	Somalia	EMRO	Residents of two communities in Somalia	Not specified	Contaminated rivers associated with higher attack and fatality rates; wells associated with lower rates	Not reported	Not reported	Yes	1988–1991	1,399 suspected cases; 106 deaths	Genotype not confirmed; seroprevalence not measured; retrospective data collection; limited environmental testing
Serological studies of an enterically transmitted non-A, non-B hepatitis in Somalia	Mushahwar IK, Dawson GJ, Bile KM, Magnius LO.	To conduct a serological investigation of a large outbreak of enterically transmitted non-A, non-B hepatitis in Somalia and to determine its cause.	1993	Retrospective serological study	Somalia	EMRO	Patients from the outbreak, hospital staff, and the general population	Not reported	Not genotyped (likely Genotype 1, endemic in East Africa)	Anti-HEV IgG: 39%	1991–1992	Yes	1988	45 patients with acute hepatitis	Limited risk factor analysis; no longitudinal follow-up
Acute hepatitis E infection during the 1998 floods in Khartoum, Sudan	McCarthy MC, He J, Hyams KC, El- Tigani A, Khailid IO, Mitchell C.	To investigate a large outbreak of acute non-A, non-B hepatitis that occurred following widespread flooding in Khartoum, Sudan, and to confirm the etiological agent as Hepatitis E virus (HEV).	1994	Outbreak investigation and descriptive study	Sudan	EMRO	Residents affected by flooding	Not specified	Contaminated water due to flooding; poor sanitation	Not reported	Not reported	Yes	1988	Not specified	Genotype not confirmed; seroprevalence not assessed; exact case numbers unclear; outbreak report retrospective
An outbreak of hepatitis E and high maternal mortality at Port Sudan, Eastern Sudan.	Rayis DA, Jumaa AM, Gasim GI, Karsany MS, Adam I.	To describe the HEV outbreak, associated maternal mortality, and epidemiological features in Eastern Sudan.	2013	Outbreak investigation	Sudan	EMRO	General population affected; focus on pregnant women	Not specified	Contaminated water; poor sanitation; higher risk among pregnant women	Not reported	Not reported	Yes	2012–2013	163 suspected cases; 9 maternal deaths	Genotype not confirmed; seroprevalence not assessed; environmental sources not systematically tested; small sample size.
Investigation of Hepatitis E Outbreak Among Refugees-Upper Nile, South Sudan, 2012-2013	Frieden TR, Jaffe HW, Stephens JW, Cardo DM, Zaza S.	To describe the epidemiology, risk factors, and impact of an HEV outbreak among displaced persons.	2013	Outbreak investigation	Sudan	EMRO	Refugees living in camp settings	Not specified	Contaminated water; poor sanitation; overcrowding	Not reported	Not reported	Yes	2012–2013	1,117 suspected cases; 21 deaths (case fatality among pregnant women highlighted)	Genotype not confirmed; seroprevalence not measured; environmental and behavioral data limited; underreporting possible in camp settings.
Viral hepatitis E outbreak in Al Sadr city, Baghdad, Iraq	Al Nasrawi KK, Al Diwan JK, Al Hadithi TS, Saleh AM.	To describe epidemiology, clinical features, and risk factors of an HEV outbreak in Baghdad.	2010	Outbreak investigation	Iraq	EMRO	Patients with Jaundice diagnosed by physicians	Not specified	Contaminated water sources; poor sanitation	Not reported	Not reported	Yes	2007–2008	1,070 suspected cases	Genotype not confirmed; seroprevalence not assessed; environmental testing limited; potential underreporting of mild cases
High prevalence of hepatitis E antibodies in pregnant Egyptian women	Stoszek SK, Abdel-Hamid M, Saleh DA, El Kafrawy S, Narooz S, Hawash Y, et al.	To determine seroprevalence of HEV IgG and IgM in pregnant women and assess associated risk factors	2006	Cross-sectional seroprevalence study	Egypt	EMRO	Pregnant women in three rural villages in the Nile Delta	Not specified	Poor sanitation, water contamination, rural residence	Anti-HEV IgG: 84.3%; Anti-HEV IgM: 11.8%	2004–2005	No outbreak reported	Not reported	277	Small sample size; limited geographic coverage; no genotype confirmation; limited environmental/behavioral risk assessment.
A systematic review of the epidemiology of hepatitis E virus in Africa	Kim J-H, Nelson KE, Panzner U, Kasture Y, Labrique AB, Wierzba TF.	To systematically review and synthesize the available literature on the epidemiology of Hepatitis E virus (HEV) infection in Africa, including seroprevalence, incidence, and the characteristics of outbreaks.	2014	Systematic Review	Africa (reviews data from various countries across the continent)	EMRO	General population, pregnant women, and individuals in different age groups	G1	Waterborne transmission, poor sanitation, overcrowding, outbreaks in refugee settings	Not applicable but reports a wide range of seroprevalence data from other studies, which varied significantly by country and population (e.g., from 2.5% to 26.5% in different regional analyses)	Various (1980s–2012)	Multiple outbreaks summarized	Various	Not applicable	Heterogeneity in study quality; inconsistent reporting; underestimation of outbreak magnitude; limited molecular/genotype confirmation; gaps in surveillance data.
Hospital outbreak of hepatitis E.	Robson S, Adams S, Brink N, Woodruff B, Bradley D.	To investigate a cluster of acute hepatitis E cases that occurred in a hospital setting and to determine the source of the infection	1992	Case Report	South Africa	AFRO	Hospital patients and staff	Not specified	Parenteral exposure within hospital setting	Not reported	Not reported	Yes	1992	4 cases reported	Genotype not identified; no seroprevalence data; limited detail on transmission route and case follow-up
Investigation of hepatitis E outbreak among refugees—Upper Nile, South Sudan, 2012–2013.	Thomson K, Luis DJ, Lagu J, Laku R, Dineen B, Schilperoord M, et al.	To investigate HEV outbreak to inform public health response and estimate population susceptibility and report on a large hepatitis E outbreak among refugees in South Sudan	2013	Outbreak investigation	South Sudan	AFRO	Sudanese refugees in Upper Nile State refugee camps	G1	Poor sanitation, use of surface water, overcrowded refugee camps	21.7% IgM (recent exposure); 54.3% susceptible (Jamam camp).	2012	Yes	2012–2013	5,080 acute jaundice syndrome (AJS) cases reported	Limited diagnostic capacity; actual number of asymptomatic or mild cases unknown; limited genotyping data from entire cohort
Hepatitis E, Central African Republic.	Escribà JM, Nakoune E, Recio C, Massamba P-M, Matsika-Claquin MD, Goumba C, et al.	To report on the occurrence and characteristics of Hepatitis E in the Central African Republic.	2008	Outbreak Investigation	Central African Republic	AFRO	Likely local population affected by outbreak	Not reported	Contaminated water, poor sanitation	Not reported	Not reported	Yes	Not specified	Not reported	Limited data on genotype confirmation and risk factors
Clinical and epidemiological aspects of a hepatitis E outbreak in Bangui, Central African Republic.	Goumba AI, Konamna X, Komas NP.	to define the clinical and epidemiological aspects of the HEV outbreak that occurred in May 2004 in Bangui.	2011	Cross-sectional outbreak investigation	Central African Republic	AFRO	Patients (aged 1-87 years, mostly with jaundice, asthenia, or signs of uncomplicated malaria) recruited from 11 health care centers in Bangui.	Not reported	Not reported	51.8% IgM positive (213/411); 79.5% IgG positive (327/411)	2004–2005	Yes	2004	213 patients (51.8%) were positive for HEV IgM antibodies (acute hepatitis E cases).	Specific HEV genotype, detailed transmission routes/risk factors beyond general outbreak context, and long-term follow-up of cases.
A fatal case of acute hepatitis E among pregnant women, Central African Republic.	Goumba CM, Yandoko-Nakouné ER, Komas NP.	To report a fatal case of acute hepatitis E among pregnant women in the Central African Republic.	2010	Case report	Central African Republic	AFRO	One pregnant woman (32 years old, 7 months pregnant)	Not reported	Not reported	Not applicable (Case report)	Not applicable	No (single case, not outbreak)	Not applicable	1 confirmed fatal case	Lack of molecular testing; limited broader epidemiological context; lack of systematic screening among pregnant women
Outbreak of enterically-transmitted hepatitis due to hepatitis A and hepatitis E viruses.	Coursaget P, Buisson Y, Enogat N, Bercion R, Baudet J-M, Delmaire P, et al.	To investigate a mixed outbreak of hepatitis A and E viruses in a prison setting	1998	Seroepidemiologic	Djibouti	AFRO	Patients with acute hepatitis, 61 controls (indigenous Djiboutians, French soldiers, and their families).	Not reported	Poor sanitation and contaminated water within prison setting	60% IgM positive (24/40); 44% IgG positive	1993 (during the epidemic).	Yes (Acute hepatitis outbreak due to HAV and HEV)	1993	111 acute hepatitis cases investigated. Of these, 43 (39%) were due to HEV and 37 (33%) due to HAV.	No genotyping data; difficulty distinguishing HEV from HAV clinical symptoms; limited generalizability beyond prison
Hepatitis E and hepatitis C virus infections among French soldiers with non-A, non-B hepatitis.	Coursaget P, Krawczynski K, Buisson Y, Nizou C, Molinié C.	To investigate the prevalence of HEV and HCV infections among French soldiers with suspected non-A, non-B hepatitis	1993	Cross-sectional serological study	Chad	AFRO	French soldiers with non-A, non-B hepatitis	Not reported	Not reported	HEV IgG positive in 18/84 soldiers (21.4%)	Not reported	No	Not reported	18 soldiers with positive HEV serology	Lack of genotyping; limited information on exact exposure locations and risk factors
Polymerase chain reaction detection of hepatitis E virus in north African fecal samples.	van Cuyck-Gandre H, Caudill JD, Zhang HY, Longer CF, Molinie C, Roue R, et al.	To detect HEV RNA in fecal samples from outbreaks and sporadic cases in North Africa (including Chad outbreaks, and Algerian and sporadic cases)	1996	Retrospective outbreak investigation	Algeria and Chad	AFRO	Patients from past outbreaks: two of five epidemic cases from Chad (1983–84), one of five sporadic from Chad (1994), two of three epidemic cases from Algeria (1979–80)	Not reported	Poor sanitation and waterborne transmission	12 of 13 patients had anti‑HEV IgG	Not reported	Part of outbreaks in Chad and Algeria	1979-1980 (Algeria), 1983-1984 (Chad), and sporadic cases in 1994 (Chad)	13 patients: 5 epidemic Chad, 5 sporadic Chad, 3 epidemic Algeria; HEV detected in 5 by PCR; 12 had IgG antibodies	Not focused on CAR; limited sample size; no genotyping or detailed risk factor profiling beyond molecular detection context
Characterization of hepatitis E virus (HEV) from Algeria and Chad by partial genome sequence.	van Cuyck‐Gandré H, Zhang HY, Tsarev SA, Clements NJ, Cohen SJ, Caudill JD, et al.	To analyze partial nucleotide and derived peptide sequences of HEV from two past outbreaks in Chad (1983-1984) and Algeria (1978-1980) for genetic characterization.	1997	Molecular phylogenetic characterization	Algeria & Chad	AFRO	Fecal samples from patients involved in past HEV outbreaks	Not reported	Not reported	Not reported	Not reported	Yes	Chad: 1983–1984; Algeria: 1978–1980	Not reported	No serology data; small sample set; outside Central African Republic; limited epidemiological context beyond molecular characterization
Evidence for hepatitis E virus quasispecies.	Grandadam M, Tebbal S, Caron M, Siriwardana M, Larouze B, Koeck JL, et al.	To assess the genetic heterogeneity of the HEV strains involved in an outbreak	2004	Retrospective outbreak investigation	Algeria	AFRO	HEV-infected individuals (specifically, a patient with acute hepatitis E from Algeria and a patient with chronic HEV infection)	G1, G3	Not reported	Not applicable	Not reported	Yes	1986–1987	23 RT-PCR positive cases among 69 serum samples tested	No seroepidemiologic data; small sample size; limited generalizability beyond Algerian context
Hepatitis E: Chad, Sudan. Relev Epidemiol Hebd. 2004;79(36):321.	World Health Organization	To describe outbreaks of hepatitis E virus infection in Chad (and Sudan) among refugee populations	2004	Outbreak investigation	Chad & Sudan	AFRO	Sudanese refugees in Goz Amer camp, Chad, and internally displaced people (IDP) in the Greater Darfur region, Sudan	G1	Overcrowded camps, inadequate water & sanitation in refugee settings	Not reported	Not reported	Yes	June–August 2004 (cases in camps during that period)	Initially 672 cases and 21 deaths reported in Goz Amer (June–Aug)	No serological or molecular confirmation data from survivors; lack of genotyping in situ; limited detail on transmission chains and asymptomatic infections
Outbreak news.	World Health Organization	To summarize HEV outbreak surveillance in refugee settings in Chad (and reference to Sudan)	2004	Outbreak investigation	Chad	AFRO	Sudanese refugees and Chad returnees living in camps (Goz Amer, Goz Abal) with acute jaundice syndrome surveillance	Not reported	Insufficient supply of clean water and poor sanitary conditions in refugee and IDP camps	Not reported	Not reported	Yes	June–August 2004 (initial report from June 26 to Aug 13) through mid‑September accumulation of cases	Initial: 672 suspected AJS with 21 deaths by Aug 13; expanded: 1,292 cases and 42 deaths by Sept 12; national total ~1,442 cases and 46 deaths reported later	No serological or molecular confirmation data on broader sample; no genotyping; limited details on transmission dynamics, asymptomatic infections, or long-term outcomes
An outbreak of hepatitis E in Northern Namibia, 1983.	Isaäcson M, Frean J, He J, Seriwatana J, Innis BL.	To characterize an epidemic of non‑A, non‑B hepatitis in Northern Namibia, later confirmed as HEV through retrospective molecular and serological testing	2000	Retrospective outbreak investigation	Namibia	AFRO	Hundreds of residents living in settlements (mostly Angolan refugees)	Not specified	Lack of potable water and waste disposal facilities in settlements	In 24 residents at outbreak's end: 42% had IgM (recent infection); 25% had elevated total Ig without IgM (past infection)	1983 (at the outbreak's end)	Yes	1983	7 fatal infections (6 were pregnant women)	No genotyping; limited sample size for molecular assays; broader epidemiological data incomplete; clinical outcomes—especially in pregnant women—described but not systematically documented
First documented outbreak of Hepatitis E in Northern Cameroon.	Maurice D, Abassora M, Marcelin N, Richard N.	To report and confirm the first recognized HEV outbreak in northern Cameroon via serological testing of suspected jaundice cases	2013	Outbreak investigation	Cameroon	AFRO	Individuals with jaundice and fever from two neighboring villages (Bogdibo and Golonbali)	Not reported	Not reported	HEV IgM positive: 33/37 (89.2%); IgG only: 1/37 (2.7%);	2013	Yes	September–October 2013	37 tested suspected cases, 33 confirmed IgM-positive	No molecular or genotyping performed; small sample size; limited detail on demographics, risk exposures, or environmental assessments
Tsega E, Krawczynski K, Hansson B, Nordenfelt E, Negusse Y, Alemu W, et al. Outbreak of acute hepatitis E virus infection among military personnel in northern Ethiopia. J Med Virol. 1991;34(4):232–6.	Tesga et al.	To investigate an outbreak of acute hepatitis E virus (HEV) infection among military personnel in northern Ethiopia and to emphasize the need for preventive measures.	1991	Clinical/outbreak investigation	Ethiopia	AFRO	Military personnel in military camps. 423 hospitalized, icteric patients were studied.	Not specified	Waterborne epidemic; fecal contamination of water supplies; inadequate chlorination and/or boiling of drinking water; poor personal and environmental hygiene.	Of 30 patients tested, 28 (93%) had antibodies against hepatitis E virus (anti-HEV), compared to 1 of 29 (3%) asymptomatic controls.	1988–1989 (during the outbreak)	Yes	October 1988 to March 1989	423 hospitalized, icteric patients	Lack of genotyping data; limited information on asymptomatic infection; no long-term follow-up of cases; environmental testing not conducted
Hepatitis E epidemic, Uganda.	Teshale EH, Howard CM, Grytdal SP, Handzel TR, Barry V, Kamili S, et al.	To describe the epidemiology, risk factors, and laboratory confirmation of a large HEV outbreak in northern Uganda	2010	Case-control	Uganda	AFRO	Displaced persons in internally displaced persons (IDP) camps	G1	Contaminated drinking water, poor sanitation in IDP camps	46.1% among sampled population	2007	Yes	2007–2009	>10,000 suspected cases, 160 deaths	Limited data on asymptomatic infections; insufficient long-term follow-up to assess chronicity or sequelae; unclear role of person-to-person transmission in camp settings
Novel risk factors associated with hepatitis E virus infection in a large outbreak in northern Uganda: results from a case-control study and environmental analysis.	Howard CM, Handzel T, Hill VR, Grytdal SP, Blanton C, Kamili S, et al.	To identify novel risk factors for HEV infection and assess environmental contamination during a large outbreak in northern Uganda	2010	Case-control study	Uganda	AFRO	Residents of internally displaced persons (IDP) camps	G1	Drinking water from communal boreholes, proximity to animals (especially pigs), household crowding, lack of soap for handwashing	Not reported	Not reported	Yes	2007–2009	112 cases	Limited ability to quantify contribution of animal reservoirs; cross-sectional serology absent; need for genomic analysis of environmental samples to confirm source
Hepatitis E in Karamoja, Uganda, 2009–2012: epidemiology and challenges to control in a setting of semi-nomadic pastoralism.	Cummings MJ, Wamala JF, Komakech I, Lukwago L, Malimbo M, Omeke ME, et al.	To characterize the epidemiology and challenges to control of a prolonged Hepatitis E (HEV) outbreak (2009–2012) among a semi-nomadic pastoralist population in the Karamoja region of Uganda.	2014	Retrospective case-series investigation	Uganda	AFRO	Semi-nomadic pastoralist population	G1	Likely fecal–oral transmission via contaminated water sources, seasonal water scarcity, high population mobility, poor sanitation	Not reported	Not reported	Yes	2009–2012	987 confirmed cases, 22 deaths (CFR ~2.2%)	Lack of molecular confirmation of genotype; difficulties in accessing and surveilling mobile populations; limited environmental sampling; challenges in implementing effective control measures in semi-nomadic context
The two faces of hepatitis E virus	Hughes, J. M., Wilson, M. E., Teshale, E. H., Hu, D. J., & Holmberg, S. D	To review and contrast the epidemiology, transmission routes, and clinical presentation of Hepatitis E virus (HEV) in developing versus developed countries.	2010	Expert synthesis	Global (focus on both developing and developed countries)	AFRO	General population, with a specific focus on pregnant women in developing countries and immunocompromised individuals in developed countries	G1, G2, G3, G4	Waterborne (genotypes 1 & 2), foodborne/zoonotic (genotypes 3 & 4), travel-related exposure	Varied; summarized from cited studies-seroprevalence in any general population is usually <40%	Various (cited studies 1980s–2009)	Summarizes outbreaks globally, not primary data	Not reported	Not reported	Limited by quality of cited studies; heterogeneity in surveillance and serological methods; gaps in knowledge about subclinical infections and zoonotic reservoirs.
A large outbreak of Hepatitis E virus genotype 1 infection in an urban setting in Chad likely linked to household level transmission factors, 2016-2017	Spina A, Lenglet A, Beversluis D, De Jong M, Vernier L, Spencer C, et al.	To describe epidemiology, transmission dynamics, and risk factors of a large HEV outbreak in Chad.	2017	Case control	Chad	AFRO	Cases identifed through community based surveillance of suspected AJS cases	G1	Household-level transmission factors, including sharing a latrine with a case, contact with an HEV case in the household, and sharing drinking water from a household well with a case.	Not reported	Not reported	Yes	2016-2017	1293 (attack rate estimated to be 2%)	Seroprevalence not measured; environmental sampling limited; outbreak investigation focused on reported cases; genotype sequencing limited to subset of samples.
Brief report: acute viral hepatitis and poor maternal and perinatal outcomes in pregnant Sudanese women	Ahmed et al	To investigate the causes of acute viral hepatitis in pregnant women in Sudan and describe the associated maternal and perinatal outcomes.	2008	Descriptive case series	Sudan	AFRO	Pregnant women with acute viral hepatitis	Not specified	Not specified; likely waterborne/foodborne exposure	Not assessed	Not reported	Not an outbreak just cases reported at 2 hospitals in the Khartoum province	March-Sept 2007	17 pregnant women with acute hepatitis, of whom 11 were positive for HEV.	No genotype confirmation; risk factors not detailed
Risk factors, person, place and time characteristics associated with Hepatitis E Virus outbreak in Napak District, Uganda	Amanya G, Kizito S, Nabukenya I, Kalyango J, Atuheire C, Nansumba H, et al.	To investigate risk factors and epidemiological characteristics of an HEV outbreak in Napak District, Uganda.	2017	Case-control	Uganda	AFRO	HEV cases and 236 matched controls	G1	Drinking untreated water from shallow wells, rivers, or boreholes	Not reported	Not reported	Yes	Jan 2013 - Dec 2014	1359 (111 cases included in case control study)	Genotype not confirmed; seroprevalence not measured; outbreak investigation limited by case reporting and recall bias; limited environmental testing.
Hepatitis E in the south west of France in individuals who have never visited an endemic area	Mansuy JM, Peron JM, Abravanel F, Poirson H, Dubois M, Miedouge M, et al.	To investigate cases of acute hepatitis E in individuals in southwest France who had no history of travel to HEV-endemic areas, to confirm the existence of autochthonous (locally acquired) HEV infection	2004	Descriptive case series	France	EURO	Patients with acute HEV infection and no history of travel to endemic areas	G3	Contact with pigs or consumption of pig meat	Not assessed	Not reported	No	Not reported	8 cases of acute HEV infection	Lack of understanding on specific transmission routes of HEV-3 in developed nations
Autochthonous hepatitis E in Southwest England: natural history, complications and seasonal variation, and hepatitis E virus IgG seroprevalence in blood donors, the elderly and patients with chronic liver disease.	Dalton HR, Stableforth W, Thurairajah P, Hazeldine S, Remnarace R, Usama W, et al.	To describe the clinical features and natural history of autochthonous HEV infection in Southwest England and to determine the seroprevalence in various populations.	2008	Prospective cohort	England	EURO	Patients presenting with unexplained hepatitis to 5 major hospitals	G3	Higher incidence of HEV during summer and autumn and pre-existing chronic liver disease	Blood donors: 16.2%; elderly: 21%; chronic liver disease patients: 14% for HEV IgG	2003 to 2007	No	Not reported	42 cases of hepatitis E from (1999-2007) from hospital patient data	Under-diagnosed infection, no longitudinal follow-up for seropositive individuals
Phylogenetic and case-control study on hepatitis E virus infection in Germany	Wichmann O, Schimanski S, Koch J, Kohler M, Rothe C, Plentz A, et al.	To determine risk factors for autochthonous HEV infections in Germany.	2008	Case-control	Germany	EURO	Persons with notified HEV infection; (persons with travel outside of Europe within 2 months were excluded)	G3	Consumption of undercooked pork products, particularly mettwurst (a type of raw pork sausage)	Not reported	Not reported	No	2006-2007	69 cases reported to surveillance system	Small sample size; limited generalizability; seroprevalence not assessed; risk factor recall bias possible; genotype 3 predominantly, limited sequence diversity analyzed
Hepatitis E virus: Assessment of the epidemiological situation in humans in Europe, 2014/15	Adlhoch C, Avellon A, Baylis SA, Ciccaglione AR, Couturier E, de Sousa R, et al.	To summarize surveillance data, testing practices, and epidemiological findings on HEV across European countries in 2014–2015.	2016	Cross-sectional	EU/EEA countries	EURO	Confirmed HEV cases reported by national health authorities; survey responses from 30 EU/EEA countries	G1, G3, G4	Zoonotic transmission, often linked to pigs and wild boar	Seroprevalence estimates varied widely across Europe (e.g., 1.3% in Italy to >50% in France, depending on assay)	Various (reported data up to 2014–2015)	No	Not reported	>10,000 confirmed cases reported in Europe in 2014–2015 (varies by country)	Heterogeneous surveillance systems; underreporting; seroprevalence comparisons limited by assay differences; limited genotype characterization in several countries
The epidemiology of hepatitis E virus infections in developed countries and among immunocompromised patients	Nelson KE, Kmush B, Labrique AB.	To review the epidemiology, clinical features, and outcomes of HEV infections in industrialized settings and in immunocompromised populations.	2011	Systematic review	Europe & USA (The Netherlands, England, Spain, Romania, Germany, Montenegri, France, USA)	EURO	General populations and immunocompromised groups (organ transplant recipients, HIV patients, hematology patients)	G1, G3, G4	Zoonotic/foodborne (pork, game meat, shellfish); transfusion; higher risk in immunosuppressed	Reported seroprevalence varied widely (2%–20% in North America/Europe; >20% in some populations)	Various (studies reviewed up to 2010)	Not outbreak-specific — multiple sporadic cases and clusters cited	Not reported	Not applicable (review aggregated multiple case series)	Limited data on immunocompromised patients at the time; lack of standardized serological assays; underrecognition in developed countries; surveillance gaps
Estimated Annual Numbers of Foodborne Pathogen-Associated Illnesses, Hospitalizations, and Deaths, France, 2008-2013	Van Cauteren D, Le Strat Y, Sommen C, Bruyand M, Tourdjman M, Da Silva NJ, et al.	To estimate the annual number of illnesses, hospitalizations, and deaths associated with 15 foodborne pathogens in France.	2017	Systematic review	France	EURO	General population of France	G3	Foodborne exposure (particularly pork products, game meat, shellfish)	Not reported	2013	No single outbreak described — estimates cover sporadic cases nationally	2008–2013	836 illnesses, 37 hospitalizations, and less than 1 death annually in France from foodborne transmission	Genotype not confirmed directly; estimates rely on surveillance completeness and modeling assumptions; no direct seroprevalence data
Hepatitis E virus in blood components: a prevalence and transmission study in southeast England	Hewitt PE, Ijaz S, Brailsford SR, Brett R, Dicks S, Haywood B, et al.	To determine prevalence of HEV RNA in blood donors and assess transfusion transmission risk	2014	Prospective cohort	UK	EURO	Plasma samples from individual donations	G3	Main risk: blood transfusion (silent viremic donors). Linked to foodborne zoonotic circulation (pork) as reservoir	Not reported	2012-2013	Not reported	Not reported	79 recipients exposed to HEV RNA–positive blood; 43 (≈54%) developed infection	No routine HEV blood screening at the time; limited to one region; underestimates broader UK prevalence; detailed risk factor (dietary) not analyzed.
Hepatitis E virus seroprevalence among adults, Germany	Faber MS, Wenzel JJ, Jilg W, Thamm M, Höhle M, Stark K.	To determine HEV seroprevalence in Germany’s adult population and associations with sociodemographic characteristics by using an assay highly sensitive for HEV genotype 3.	2012	Cross-sectional	Germany	EURO	Participants aged 18 to 79 years from the German National Health Interview and Examination Survey for Adults (DEGS1)	G3	age group > 60; pigs; foodborne transmission	Weighted prevalence of HEV IgG = 16.8% age 18-34: 6.1% >50 year old: >20% 60-64 years old: 26.4%	2008-2011	No	Not reported	Not reported	Relied on stored sera from 1998 (may not reflect current prevalence)
Hepatitis E virus infection in Europe: Surveillance and descriptive epidemiology of confirmed cases, 2005 to 2015	Aspinall EJ, Couturier E, Faber M, Said B, Ijaz S, Tavoschi L, et al.	To provide an overview of testing, diagnosis, surveillance activities, and data on confirmed cases in the European Union/European Economic Area (EU/EEA).	2017	Descriptive epidemiological	EU/EEA countries	EURO	Confirmed HEV cases reported to the European Surveillance System (TESSy)	G1, G3, G4	Mainly foodborne (undercooked pork, game meat, shellfish); travel-associated for imported cases	Not assessed	2005-2011	No single outbreak — instead surveillance showed multiple sporadic cases and small clusters	Not reported	>21,000 cases (2005–2015, across Europe)	Incomplete surveillance (only 16 countries reporting, case definitions differ); underascertainment likely; genotype data incomplete in several regions.
The added value of hepatitis E diagnostics in determining causes of hepatitis in routine diagnostic settings in the Netherlands	Doting MHE, Weel J, Niesters HGM, Riezebos-Brilman A, Brandenburg A.	To investigate the added value of including HEV serology in the standard diagnostic workup for patients with suspected acute hepatitis in the Netherlands	2017	Retrospective diagnostic	The Netherlands	EURO	Patient samples with elevated liver enzymes (suspected hepatitis) submitted to a hospital laboratory for viral serology	G3	None specifically identified; study focused on diagnostic yield rather than risk factors	3.1% of the patients had a recent HEV infection (indicated by positive HEV IgM and/or HEV RNA)	2013-2015	No	Not reported	78 cases of recent HEV infection	Limited to patients referred for hepatitis testing
Hepatitis E virus genotype 4 outbreak, Italy, 2011	Garbuglia AR, Scognamiglio P, Petrosillo N, Mastroianni CM, Sordillo P, Gentile D, et al.	To investigate and describe a cluster of autochthonous HEV infections in Italy, with molecular characterization of the outbreak strain.	2013	Outbreak investigation	Italy	EURO	Five adult patients with acute hepatitis E (Lazio region)	G4	Consumption of wild boar sausage purchased from a local market	Not assessed	Not reported	Yes	2011	5	Small cluster, no seroprevalence data; source not confirmed; ORF1 sequence too short for GenBank submission
Characterization of hepatitis E virus from outbreak and sporadic cases in Turkmenistan.	Albetkova A, Drobeniuc J, Yashina T, Musabaev E, Robertson B, Nainan O, et al.	To assess the genetic relatedness of Hepatitis E virus (HEV) strains from outbreak and sporadic cases in Turkmenistan to understand viral diversity and circulation	2007	Outbreak investigation	Turkmenistan	EURO	Patients infected by HEV dring outbreak in 1985 and sporadic cases in 1994	G1	Contaminated water sources, poor sanitation	Not reported	Not reported	Yes	1985 (outbreak); 1994 (sporadic cases)	23/156 (15%) outbreak cases and 2/23 (9%) sporadic cases tested positive for HEV RNA	Limited environmental data; lack of comprehensive epidemiological data
Hepatitis E virus antibodies in blood donors, France	Mansuy JM, Bendall R, Legrand-Abravanel F, Saune’ K, Mie’douge M, Ellis V, et al.	To determine the seroprevalence of Hepatitis E virus (HEV) antibodies in French blood donors and to investigate the potential for HEV transmission through blood transfusion.	2011	Cross-sectional	France	EURO	Adult blood donors	G3	Increases with age; foodborne transmission (potentially related to uncooked game meat)	268/512 (52.5%) donors	Sep 2003 - May 2004	No	Not reported	1 active viremic case out of the 2,544 donors.	Asymptomatic Viremia, lack of understanding on risk to vulnerable patients
Epidemic transmission of enterically transmitted non-A, non-B hepatitis in Mexico, 1986-1987.	Velazquez O, Stetler HC, Avila C, Ornelas G, Alvarez C, Hadler SC, et al.	To document the epidemic transmission of enterically transmitted non-A, non-B hepatitis (later identified as Hepatitis E) in Mexico and to investigate its epidemiology.	1990	Outbreak investigation	Mexico	AMRO	General population affected in outbreak area	Not specified	Contaminated water (fecal-oral route)	Not assessed	1986–1987	Yes	Late 1986 (Huitzililla: June 1986; Telixtac: August 1986) through 1987.	Huitzililla: 94 icteric cases (attack rate 5%); 2 women died. Attack rates higher for persons >15 years (10%). <br> Telixtac: 129 cases (attack rate 6%); 1 woman died.	Lack of genotype confirmation; limited seroprevalence data; no detailed case count
Enterically transmitted non-A, non-B hepatitis--Mexico.	CDC	To report on an outbreak of enterically transmitted non-A, non-B hepatitis in Mexico and describe epidemiological features	1987	Outbreak investigation	Mexico	AMRO	Population affected in outbreak regions	Not specified	Contaminated water (fecal-oral transmission)	Not reported	Not reported	Yes	1986-1987	Approximately 500 cases	Limited genotype data; seroprevalence not detailed; epidemiological data brief
Acute hepatitis E infection acquired in California.	Tsang THF, Denison EK, Williams H V, Venczel L V, Ginsberg MM, Vugia DJ.	To describe a case of acute hepatitis E infection acquired within California	2000	Case report	United States	AMRO	Individual case (adult patient)	Not specified	Travel history absent; possible zoonotic or local transmission	Not reported	Not reported	No	Not reported	1	Lack of genotype identification; unclear transmission route
Hepatitis E virus in South America: the current scenario	Pisano MB, Martinez‐Wassaf MG, Mirazo S, Fantilli A, Arbiza J, Debes JD, et al.	To review the current state of knowledge regarding the epidemiology, clinical manifestations, and risk factors of Hepatitis E virus (HEV) infection in South America.	2018	Systematic review	Argentina, Brazil, Bolivia, Chile, Colombia, French Guiana, Peru, Uruguay, Venezuela	AMRO	General population and risk groups	G1, G3	Consumption of undercooked pork or other meats (for HEV-3), travel to endemic regions, and waterborne transmission.	Not reported	1994-2017	References outbreaks in specific South American countries but is not outbreak investigation itself	Not reported	Not applicable	Lack of widespread data on HEV in many South American countries
Epidemiology of Hepatitis E Virus in the United States: Results from the Third National Health and Nutrition Examination Survey, 1988–1994.	Kuniholm MH, Purcell RH, McQuillan GM, Engle RE, Wasley A, Nelson KE.	To provide seroprevalence of HEV among 18,000+ samples collected in the Third National Health and Nutrition Examination Study (NHANES III)	2009	Cross-sectional	United States	AMRO	adults and children (NHANES III, 1988–1994)	Not specified	Pet ownership, Liver/Organ Meat Consumption,	21% overall anti-HEV IgG positive (higher in older adults, males, and certain regions)	1988-1994	No outbreak reported	Not reported	Not reported	Cross-sectional; no genotype confirmation; seroprevalence may not reflect current epidemiology; exposure pathways not directly assessed
Current epidemiology of hepatitis E virus infection in the United States: low seroprevalence in the National Health and Nutrition Evaluation Survey	Ditah I, Ditah F, Devaki P, Ditah C, Kamath PS, Charlton M.	To assess HEV seroprevalance among the general population 6 years of age and older from a sample of 8,000+ people, collected by the NHANES 2009-2010 study.	2014	Cross-sectional	United States	AMRO	Individuals aged 6 years and older from the NHANES 2009-2010 survey	Not specified	Older age, being born outside the U.S., and Hispanic ethnicity were associated with HEV seropositivity in univariate analysis. Only older age remained a significant predictive factor in the multivariate analysis. "Meat" consumption was also associated in univariate analysis, but not in multivariate	6.6% anti-HEV IgG positive overall; higher in older adults and males	2009-2010	No outbreak reported	Not reported	Not reported	No genotype confirmation; limited data on specific exposure risk factors
Hepatitis E virus seroprevalence in pregnant women in Jiangsu, China, and postpartum evolution during six years	Gu G, Huang H, Zhang L, Bi Y, Hu Y, Zhou Y-H.	To determine the seroprevalence of Hepatitis E virus (HEV) in pregnant women and to follow the evolution of their antibody status and HEV infection in their children during the first six years postpartum	2015	Prospective cohort	China	WPRO	Pregnant women	G1	Pregnancy, rural/urban residence, sanitation	At baseline, the anti-HEV IgG seroprevalence was 22.5% in the pregnant women	2007 to 2014	No	Not reported	Not reported	Limited knowledge on the effects of immune and hormonal factors, genome heterogeneity and HEV variants on the severity of HEV infection in pregnancy
Burden of hepatitis E virus infection in pregnancy and maternofoetal outcomes: a systematic review and meta-analysis	Bigna JJ, Modiyinji AF, Nansseu JR, Amougou MA, Nola M, Kenmoe S, et al.	To capture the burden of HEV disease on pregnant women through a summarization of global seroprevalence estimates.	2020	Systematic review and meta-analysis	Global, drawing on studies from various countries	Multi-region	Pregnant women	G1, G2, G3, G4	Pregnancy; Low HDI Country (WHO Human Development Index)	The meta-analysis found a global pooled seroprevalence for anti-HEV IgG of 22% (95% CI 18-27%) and for anti-HEV IgM of 2% (95% CI 1-3%) in pregnant women	1990 to 2019	Touches on different outbreaks globally	Reported on outbreaks and endemic data from various years within the review's timeframe	48,720 pregnant women in 86 studies	Data on symptomatic pregant women only from highly endemic countries
Hepatitis E vaccine development: a 14 year odyssey	Wu T, Li S-W, Zhang J, Ng M-H, Xia N-S, Zhao Q.	To offer a discussion on the key milestones in the the fourteen year endeavor to develop the Hecolin vaccine .	2012	Expert synthesis	China	WPRO	General population (with emphasis on trials in healthy adults)	G1, G4	Not reported	Not applicable	Not applicable	Not applicable	Not applicable	Not applicable	Limited global availability; lack of large-scale data in special populations (e.g., pregnant women, immunocompromised); regulatory challenges outside China
Hepatitis E virus infection in a hematopoietic stem cell donor	Koenecke C, Pischke S, Beutel G, Ritter U, Ganser A, Wedemeyer H, et al.	To report HEV infection identified in a hematopoietic stem cell donor and implications for transplantation	2014	Case report	Germany	EURO	Hematopoietic stem cell donor	G3	Blood donation / immunocompromised recipient risk	Not reported	Not reported	No	Not reported	1 donor-recipient pair	Limited evidence on HEV transmission through stem cell transplantation; need for screening recommendations; single case report
Hepatitis E virus excretion can be prolonged in patients with hematological malignancies	Tavitian S, Péron J-M, Huynh A, Mansuy J-M, Ysebaert L, Huguet F, et al.	To describe cases of prolonged fecal shedding of Hepatitis E virus (HEV) in patients with hematological malignancies, demonstrating that the infection can become persistent in this immunocompromised population	2010	Case series	France	EURO	Patients with hematological malignancies	G3	Immunosuppression (hematologic malignancy, chemotherapy)	Not reported	Not reported	No	Not reported	4 patients	Small sample; mechanisms of prolonged viral shedding unclear; management and treatment strategies not standardized; need for larger studies
Chronic hepatitis after hepatitis E virus infection in a patient with non-Hodgkin lymphoma taking rituximab	Ollier L, Tieulie N, Sanderson F, Heudier P, Giordanengo V, Fuzibet J-G, et al.	To report chronic HEV infection in an immunocompromised patient with lymphoma treated with rituximab	2009	Case report	France	EURO	Non-Hodgkin lymphoma patient on rituximab	G3	Immunosuppression (rituximab, chemotherapy)	Not reported	Not reported	No	Not reported	1 (chronic case)	Limited evidence on management of HEV in cancer/rituximab-treated patients; unclear duration and outcomes of chronic HEV in hematological malignancies
Persistent carriage of hepatitis E virus in patients with HIV infection	Dalton HR, Bendall RP, Keane FE, Tedder RS, Ijaz S.	To offer a brief discussion on the misdiagnoses and testing barriers of HEV infection among HIV patients.	2009	Case series (clinical observation)	United Kingdom	EURO	HIV-infected individuals (immunocompromised)	G3	Immunosuppression (HIV infection, low CD4 counts)	Not reported	Not reported	No	Not reported	3 patients (persistent infection cases)	Mechanisms of persistence unclear; limited data on natural history and management of HEV in HIV-positive patients; need for larger cohorts
Factors associated with chronic hepatitis in patients with hepatitis E virus infection who have received solid organ transplants.	Kamar N, Garrouste C, Haagsma EB, Garrigue V, Pischke S, Chauvet C, et al.	To assess the prevalence of chronic HEV infection and associated factors among 85 patients of solid organ transplant.	2011	Multicenter observational cohort	France, Germany, Netherlands	EURO	Patients with pre-existing chronic liver disease (cirrhosis, advanced CLD)	G1, G3	Pre-existing cirrhosis → risk of acute-on-chronic liver failure and death	Not reported	Not reported	No	Not reported	85 cases	Mechanisms of chronicity not fully understood; optimal management strategies and prevention in transplant populations lacking
Hepatitis E in children: a position paper by the ESPGHAN hepatology committee	Fischler B, Baumann U, Dezsofi A, Hadzic N, Hierro L, Jahnel J, et al.	To summarize current knowledge and provide consensus recommendations on HEV infection in children	2016	Systematic review	Europe	EURO	Children (general pediatric population, incl. immunocompromised & liver disease patients)	G1, G3	Poor sanitation (HEV-1, endemic regions); zoonotic foodborne (HEV-3, Europe)	Not assessed	Various	Yes, reported outbreak data included from literature (esp. endemic areas)	Various	Not reported	Limited available data on children; Scarce data on vertical transmission of HEV outside endemic areas
Ribavirin for chronic hepatitis E virus infection in transplant recipients	Kamar N, Mallet V, Izopet J.	To evaluate efficacy and safety of ribavirin for chronic HEV infection in solid-organ transplant recipients	2014	Multicenter prospective cohort	France	EURO	Solid-organ transplant recipients with chronic HEV infection	G3	Immunosuppression (transplant-related) → risk for chronicity	Not reported	Not reported	No	Not reported	59 (chronic cases)	No randomized controlled trial; optimal dose and duration not standardized; relapse after treatment in some cases
Treatment of severe acute hepatitis E by ribavirin	Gerolami R, Borentain P, Raissouni F, Motte A, Solas C, Colson P.	To report clinical efficacy of ribavirin in treating severe acute HEV infection	2011	Case Report	France	EURO	One patient with severe acute hepatitis E	G3	Immunosuppression not reported; severe acute presentation	Not reported	Not reported	No	Not reported	1 (case study)	Lack of randomized controlled trials on ribavirin efficacy; unclear dosing/duration; limited evidence for acute cases
Hepatitis E seroprevalence and viremia rate in immunocompromised patients: a systematic review and meta‐analysis.	Buescher G, Ozga A, Lorenz E, Pischke S, May J, Addo MM, et al.	To assess anti-HEV seroprevalence and the rate of HEV RNA positivity in transplant recipients compared to patients with human immunodeficiency virus (HIV).	2021	Systematic review & meta-analysis	General	Multi-region	Immunocompromised (solid organ transplant, HIV, hematological malignancy, etc.)	G3	Immunosuppression, transfusion, dietary exposure (esp. undercooked pork), geography	6-29.6% (IgG)	1996-2019	No	Not reported	Not reported	Heterogeneity in assays; lack of standardized testing; underreporting in low- and middle-income countries; insufficient genotype-specific data
Acute and chronic hepatitis E virus infection in human immunodeficiency virus‐infected US women.	Kuniholm MH, Ong E, Hogema BM, Koppelman M, Anastos K, Peters MG, et al.	To investigate acute and chronic HEV infection prevalence and outcomes in HIV-infected women in the U.S.	2016	Prospective cohort	United States	AMRO	HIV infected patients	G3	HIV-related immunosuppression; possible parenteral and dietary exposures	IgG: ~10%	1994–2012	No	Not reported	161 individuals were HEV seropositive at baseline	Generalizability limited to HIV-infected women
Hepatitis E in Australian HIV-infected patients: an under-recognised pathogen?	Yong MK, Paige EK, Anderson D, Hoy JF.	To describe HEV infection in HIV-positive patients in Australia and highlight under-recognition	2014	Case series	Australia	WPRO	HIV infected patients	Not specified	Immunosuppression due to HIV; possible travel or dietary exposure	An overall seroprevalence of 5.8% was found among the HIV-infected cohort	2004-2009	No	Not reported	68 HEV-seropositive individuals	Small sample; hospital-based; limited generalizability; no systematic population seroprevalence; IgG and IgM not measured in all patients
Maternal and fetal outcomes of pregnancies complicated by acute hepatitis E and the impact of HIV status: A cross-sectional study in Namibia.	Heemelaar S, Hangula AL, Chipeio ML, Josef M, Stekelenburg J, van den Akker TH, et al.	To describe the maternal and fetal outcomes of pregnancies complicated by acute hepatitis E virus (HEV) infection and to assess the impact of co-infection with HIV	2022	Cross-sectional	Namibia	AFRO	A cohort of pregnant women hospitalized with acute viral hepatitis, specifically focusing on HEV-positive cases	G1	HIV co-infection, pregnancy-related immune changes	Among women with acute hepatitis, 51.5% had laboratory-confirmed HEV infection	2017–2018	Yes	2017–2018	34 HEV-positive pregnant women	Limited literaure on clinical impact of HIV/HEV co-infection in pregnant women, especially aomg those infected with HEV genotype 2; Potential overestimate of case fatality rate as additional patients were identified through our severe morbidity and mortality registry
Host risk factors and autochthonous hepatitis E infection	Dalton HR, Bendall RP, Rashid M, Ellis V, Ali R, Ramnarace R, et al.	To identify host risk factors associated with autochthonous HEV infection in the UK	2011	Case-control	United Kingdom	EURO	Patients with confirmed autochthonous HEV infection and matched controls	G3	Older age, male sex, consumption of pork products, immunosuppression	Not assessed	2004–2008	No	Not reported	125 cases	Limited sample size; hospital-based; seroprevalence in general population not fully assessed; only acute IgM positivity systematically measured
Hepatitis E outbreak on cruise ship	Said B, Ijaz S, Kafatos G, Booth L, Thomas HL, Walsh A, et al.	To investigate a large outbreak of Hepatitis E virus (HEV) infection that occurred on a cruise ship to identify the source and mode of transmission	2009	Outbreak Investigation	United Kingdom	EURO	Passengers and crew on board a specific cruise ship	G3	Contaminated food / water on board, person-to-person exposure possible	25% (IgG)	2008	Yes	2008	11 confirmed cases	Small outbreak; IgG not measured; exposure source not fully confirmed; travel-related; limited generalizability
Extra‐hepatic replication and infection of hepatitis E virus in neuronal‐derived cells	Drave SA, Debing Y, Walter S, Todt D, Engelmann M, Friesland M, et al.	To investigate HEV replication in neuronal-derived cells and potential extra-hepatic sites	2016	In vitro experimental	Germany / Belgium	EURO	Neuronal-derived cells and other human cell lines	G3	Not reported	Not reported	Not reported	No	Not reported	Not reported	Laboratory study; not human subjects; no seroprevalence or outbreak data; relevance is mechanistic
Fulminant liver failure from acute autochthonous hepatitis E in France: description of seven patients with acute hepatitis E and encephalopathy.	Peron JM, Bureau C, Poirson H, Mansuy JM, Alric L, Selves J, et al.	To describe cases of fulminant liver failure due to autochthonous HEV infection in France	2007	Case series	France	EURO	Patients with acute HEV and encephalopathy	G3	Acute HEV infection; possible zoonotic / foodborne source	Not reported	2004–2006	No	Not reported	7 patients	Small case series; IgG not measured; hospital-based; no systematic surveillance; possible underestimation of community cases
Hepatitis E virus (HEV) infection in patients with cirrhosis is associated with rapid decompensation and death	Acharya SK, Sharma PK, Singh R, Mohanty SK, Madan K, Jha JK, et al.	To assess the clinical impact of HEV infection in patients with cirrhosis	2007	Prospective cohort	India	SEARO	Patients with pre-existing Cirrhiosis condition	G1	Acute HEV infection in patients with pre-existing liver disease	IgM: 23/60 patients positive for acute HEV; IgG: Not systematically measured	2004–2006	No	Not reported	60 patients studied; 23 acute HEV cases	Small cohort; IgG not measured; hospital-based; high-risk population only; limited generalizability
Hepatitis E virus superinfection in patients with chronic liver disease	Hamid SS, Atiq M, Shehzad F, Yasmeen A, Nissa T, Salam A, et al.	To determine the prevalence of Hepatitis E virus (HEV) superinfection in patients with pre-existing chronic liver disease (CLD) and to evaluate its impact on clinical outcomes.	2002	Case-control	Pakistan	EMRO	Patients with chronic liver disease / cirrhosis	Not specified	Acute HEV infection (superinfection) in patients with pre-existing liver disease	Not reported	1995–2000	No	Not reported	42 patients with chronic liver disease studied; 23 had acute HEV	Small sample size; limited generalizability; hospital-based cohort
Hepatitis E and acute-on-chronic liver failure	Kumar A, Saraswat VA.	To review the epidemiology, pathogenesis, and clinical outcomes of Hepatitis E virus (HEV) infection in the context of acute-on-chronic liver failure (ACLF)	2013	Expert synthesis	Global, with a specific focus on the Asian context	SEARO	Patients with pre-existing chronic liver disease (CLD)	G1	Pre-existing chronic liver disease is the primary risk factor for developing severe outcomes, such as ACLF, from an HEV infection	Not reported	Not applicable	The article references various outbreaks and studies to support its discussion	Not applicable	Not applicable	No primary data; review of case series and literature; regional focus; IgM/IgG prevalence ranges from cited studies
Hepatitis E virus in patients with decompensated chronic liver disease: a prospective UK/French study.	Blasco‐Perrin H, Madden RG, Stanley A, Crossan C, Hunter JG, Vine L, et al.	To investigate the prevalence of HEV infection in patients with decompensated chronic liver disease (CLD) and to assess the impact of HEV infection on liver function	2015	Prospective cohort	United Kingdom and France.	EURO	Patients with decompensated chronic liver disease (hospital-based)	G3	Chronic liver disease; immunosuppression	In the decompensated CLD group, anti-HEV IgG seroprevalence was 20.1%, while anti-HEV IgM seroprevalence was 1.5%. In the stable CLD group, anti-HEV IgG seroprevalence was 18.2% and anti-HEV IgM was 0.7%	2011-2014	No	Not reported	25 patients with positive HEV serology	Limited genotype data; small cohort; hospital-based; may not generalize to community populations; PCR performed only in suspected cases
A 10-Year Immunopersistence Study of Hepatitis E Antibodies in Rural Bangladesh.	Kmush BL, Zaman K, Yunus M, Saha P, Nelson KE, Labrique AB.	To investigate the long-term persistence of hepatitis E virus (HEV) antibodies and to determine the seroincidence and associated risk factors for HEV infection over a 10-year period.	2018	Longitudinal cohort	Bangladesh	SEARO	Rural population cohort	Not specified	Age, sex, prior exposure history	IgG: Detected in 20–30% of individuals over 10 years	2006 to 2016	No	Not reported	The study documented 224 seroconversions (new infections) over the 10-year period	No genotype data; IgM not assessed; cohort limited to rural Bangladesh; potential loss to follow-up
A large outbreak of Hepatitis E virus genotype 1 infection in an urban setting in Chad likely linked to household level transmission factors, 2016-2017.	Spina A, Lenglet A, Beversluis D, de Jong M, Vernier L, Spencer C, et al.	To investigate a large HEV genotype 1 outbreak in Chad and identify household-level risk factors	2017	Outbreak investigation	Chad	AFRO	General population	G1	Household-level transmission factors, contact with symptomatic cases, poor sanitation	68 % (of only 37 samples)	2016-2017	Yes	2016-2017	1443 AJS cases(1293 confirmed)	Limited included self-reported characteristics and only a small number of cases were eligible for sero-testing
Seroprevalence and risk factors of recent infection with hepatitis E virus during an acute outbreak in an urban setting in Chad, 2017	Vernier et al.	To determine the seroprevalence of recent HEV infection and to identify risk factors during a large urban outbreak in N'Djamena, Chad.	2018	Cross-sectional	Chad	AFRO	Residents of urban outbreak area	G1	Contaminated drinking water, contact with symptomatic individuals, poor sanitation	Anti-HEV IgM seroprevalence (recent infection): 16.6%. Overall anti-HEV (IgG and IgM) seroprevalence: 35.8%.	2017	Yes	2017	745 suspected cases	Limited genotype sequencing; IgG not assessed; cross-sectional design; outbreak limited to one urban area
Progress toward eliminating hepatitis A disease in the United States.	Murphy T V.	To summarize U.S. progress toward hepatitis A elimination	2016	Expert synthesis	United States	AMRO	General population	Not reported	Not reported	Not reported	Not reported	No	Not reported	Not reported	Focused on hepatitis A, not HEV; no seroprevalence or outbreak data for HEV; included only for contextual comparison if desired
Study of a hepatitis E virus outbreak involving drinking water and sewage contamination in Shimla, India, 2015-2016.	Tripathy AS, Sharma M, Deoshatwar AR, Babar P, Bharadwaj R, Bharti OK.	To investigate an HEV outbreak in Shimla and identify sources of transmission related to drinking water and sewage	2019	Outbreak investigation	India	SEARO	Residents of Shimla town affected by outbreak	G1	Contaminated drinking water, sewage contamination	Measured in acute cases; 45/78 suspected patients tested positive	2015–2016	Yes	2015–2016	78 suspected cases (45 confirmed IgM positive)	Limited genotype sequencing; outbreak restricted to one urban area; only acute cases tested; environmental sampling limited
Evidence of person-to-person transmission of hepatitis E virus during a large outbreak in Northern Uganda.	Teshale EH, Grytdal SP, Howard C, Barry V, Kamili S, Drobeniuc J, et al.	To investigate a large HEV outbreak in Northern Uganda and to determine the risk factors for infection, specifically evaluating the role of person-to-person transmission.	2010	Case-control study and outbreak investigation	Uganda	AFRO	Residents of Kitgum and neighboring districts	G1	Contaminated water; person-to-person contact	Not assessed	2007-2009	Yes	2007-2009	10,196 suspected cases; 160 deaths (pregnant women disproportionately affected)	Limited genotype sequencing; exact attack rate for IgM not quantified; potential underreporting; mainly observational
Socio-economic factors related to drinking water source and sanitation in Malaysia.	Kong Y-L, Anis-Syakira J, Fun WH, Balqis-Ali NZ, Shakirah MS, Sararaks S.	To explore the water and sanitation practices in Malaysia through a nationwide community survey.	2020	Cross-sectional	Malaysia	WPRO	General population	Not reported	Type of water source, sanitation practices, income, education, urban/rural residence	Not reported	Not reported	No	Not reported	Not reported	Not HEV-specific; no serological or outbreak data; useful for contextual risk factors
Endemicity of zoonotic diseases in pigs and humans in lowland and upland Lao PDR: identification of socio-cultural risk factors	Holt HR, Inthavong P, Khamlome B, Blaszak K, Keokamphe C, Somoulay V, et al.	To investigate prevalence of zoonotic diseases including HEV in pigs and humans in lowland and upland Lao PDR and identify socio-cultural risk factors	2016	Cross-sectional serological survey	Lao People's Democratic Republic	WPRO	Pigs, Humans	Not specified	High pig occupation contact; poor santitation; unprotected water sources	Humans IgG: 10.6% overall Humans IgM: Not reported Pigs IgG: 68%	Samples collected 2011–2012	No	Not reported	Not reported	No molecular/genotype data; IgM not assessed; cross-sectional design; regional sampling may limit generalizability; self-reported exposures may have recall bias
UV disinfection and flocculation-chlorination sachets to reduce hepatitis E virus in drinking water.	Guerrero-Latorre L, Gonzales-Gustavson E, Hundesa A, Sommer R, Rosina G.	To evaluate the efficacy of UV disinfection and flocculation-chlorination sachets in inactivating HEV in drinking water	2016	Experimental laboratory	Spain (lab-based)	EURO	Laboratory water samples spiked with HEV	G1	Consuming drinking water contaminated with HEV	Not reported	Not reported	No	Not reported	Not reported	The study was conducted under ideal laboratory conditions, which may not fully reflect real-world field conditions. Additionally, it focused on HEV-1, and more research is needed to confirm the efficacy of these methods against other HEV genotypes.
Evidence of increased Hepatitis E virus exposure in Lao villagers with contact to ruminants.	Tritz SE, Khounvisith V, Pommasichan S, Ninnasopha K, Keosengthong A, Phoutana V, et al.	To investigate HEV exposure and associated risk factors among Lao villagers, focusing on contact with ruminants	2018	Cross-sectional	Lao People's Democratic Republic	WPRO	Villagers in rural Lao PDR (multiple provinces)	Not specified	Contact with ruminants (cattle, goats, buffalo), older age, some regional differences	Human IgG: 51.8% overall. Higher in cattle farmers (59.1%) vs. control group (43.9%). Animal antibody seroprevalence: cattle (6.8%) and other ruminants (8%).	2015-2016	No	Not reported	Not reported	No molecular confirmation of HEV in animals or humans; study limited to a single region; cross-sectional design cannot establish causality
Antibody levels to hepatitis E virus in North Carolina swine workers, non-swine workers, swine, and murids.	Withers MR, Correa MT, Morrow M, Stebbins ME, Seriwatana J, Webster WD, et al.	To determine HEV antibody prevalence among swine workers, non-swine workers, pigs, and murids to assess zoonotic risk in North Carolina	2002	Cross-sectional seroepidemiological	United States	AMRO	Swine workers, non-swine workers, swine (pigs), and murids (rodents)	Not specified	Occupational exposure to swine (swine workers vs. non-swine workers)	IgG: Swine workers 11%; Non-swine workers 2%; Swine 81%; Murids 2% IgM not meaured	~1997–1998 (sample collection)	No	Not reported	Not reported	No genotype sequencing; cross-sectional design; sample limited to North Carolina; antibody assays only (IgG only, no IgM)
Hepatitis E virus seroprevalence and associated risk factors in apparently healthy individuals from Osun State, Nigeria.	Osundare FA, Klink P, Majer C, Akanbi OA, Wang B, Faber M, et al.	To determine HEV seroprevalence and identify associated risk factors among apparently healthy individuals in Osun State, Nigeria	2020	Cross-sectional seroprevalence	Nigeria	AFRO	General population	Not specified	Age, source of drinking water, animal contact (e.g., pigs), socio-demographic factors	Not reported	2015–2016	No	Not reported	Not reported	No molecular confirmation; cross-sectional only; limited to one state (generalizability issue)
Epidemiology of hepatitis E in low-and middle-income countries of Asia and Africa.	Kmush B, Wierzba T, Krain L, Nelson K, Labrique AB.	To discuss the history, burden, and epidemiology of HEV in disease-endemic populations across Asia and Africa, focusing on LMICs.	2013	Systematic Review	Bangladesh	SEARO	General population, with specific emphasis on pregnant women and pediatric populations.	G1, G2	Fecal-oral route; primarily contaminated drinking water; monsoon flooding; poor sanitation; person-to-person transmission	High anti-HEV IgG prevalence across regions, though values vary significantly by age and country.	Studies reviewed up to 2013; global burden estimates often cited for the year 2005.	Yes	1955 (Delhi), 1978 (Kashmir), 2008 (Bangladesh).	1955: ~29,000 cases; 1978: ~52,000 cases; 2008: ~4,751 cases.	Why clinical illness rates are low in children, the exact mechanism behind high mortality (CFR up to 40%) in pregnant women, Lack of standardized, reliable diagnostic assays, Inconsistent surveillance and reporting systems.
Epidemiological profile of a human hepatitis E virus outbreak in 2018, Chattogram, Bangladesh.	Owada K, Sarkar J, Rahman MK, Khan SA, Islam A, Hassan MM, et al.	To investigate the spatial distribution, environmental drivers, and individual risk factors for HEV seroprevalence during the 2018 Chattogram outbreak.	2022	Cross-sectional	Bangladesh	SEARO	Symptomatic patients among the general popualation	G1	Contaminated municipal water (WASA) and lack of boiling water.	35% (Overall HEV seroprevalence among the symptomatic study population).	2018	Yes	2018	Approximately 2,800 reported cases.	Lack of longitudinal data to track seroreversion (how long antibodies last), need for real-time spatial surveillance to predict outbreaks based on environmental triggers (like rainfall), insufficient investment in separate, safe water and sewage infrastructure in urban centers.
Viral hepatitis in the Bhutanese population: preliminary results of a seroepidemiological investigation.	Da Villa G, Andjaparidze A, Cauletti M, Franco E, Roggendorf M, Sepe A, et al.	To establish the baseline seroprevalence of various viral hepatitis markers (HAV, HBV, HCV, HEV) in the healthy general population and pregnant women of Bhutan.	1997	Cross-sectional seroepidemiological investigation	Bhutan	SEARO	Healthy individuals (general population) and pregnant women.	Not specified	Lack of water purification systems and open sewage exposure (fecal-oral route identified as the primary suspected pathway)	2.0% (among 257 subjects tested for anti-HEV).	1995–1996	No	Not reported	5 subjects tested positive for anti-HEV IgG out of 257	Low prevalence of HEV relative to HAV/HBV in Bhutan at the time, need for molecular analysis to determine specific circulating genotypes, absence of standardized recording of communicable diseases in the country during that period.
Hepatitis E seroprevalence among blood donors: A pilot study from Western India.	Gajjar MD, Bhatnagar NM, Sonani R V, Gupta S, Patel T.	To determine the HEV seroprevalence among healthy blood donors to address concerns regarding transfusion-transmitted HEV (TT-HEV) in India.	2014	Cross-sectional	India	SEARO	Male voluntary blood donors	Not specified	Most donors were from areas with proper sanitation, which was cited as a reason for the relatively low prevalence compared to other regions.	4.78% (Anti-HEV IgM positive).	2013	No	Not reported	22 positive cases identified out of 460 donors.	Small sample size (pilot study), lack of HEV RNA (NAT) testing to confirm active viremia, need for cost-benefit analysis before mandating HEV screening in Indian blood banks, only male donors were included, leaving a gap in data for female donors.
Hepatitis E virus seroprevalence among blood donors in Pune, India.	Tripathy AS, Puranik S, Sharma M, Chakraborty S, Devakate UR.	To assess the prevalence and rate of HEV infection (both past and active) among healthy blood donors in Pune to evaluate the risk to the blood supply.	2019	Cross-sectional	India	SEARO	Healthy blood donors	G1	Asymptomatic viremia (donors were clinically healthy); age-dependent increase in IgG seroprevalence	17.70% (Anti-HEV IgG) and 0.20% (Anti-HEV IgM)	2017	No	Not reported	433 positive for IgG; 5 positive for IgM; 2 positive for HEV RNA	Need for cost-effective evaluation of pooled HEV RNA testing (NAT) in blood banks, limited data on whether these levels of viremia consistently lead to transfusion-transmitted infections in recipients, need for longitudinal follow-up of IgM/RNA positive donors.
An outbreak of hepatitis E in Yavatmal, India, 2019	Tripathy AS, Sharma M, Thorat NC, Jadhav S, Koshatwar KA.	To investigate the source and cause of a jaundice outbreak in Yavatmal city and to characterize the circulating HEV strain.	2019	Outbreak Investigation	India	SEARO	symptomatic patients and pregnant women	G1	Fecal-oral contamination; municipal water supply lines running close to sewage drains, leading to cross-contamination; poor waste disposal	79.2% (IgM positivity among symptomatic patients); 15.4% (IgM positivity among pregnant women).	2019	Yes	2019	289 clinical jaundice cases identified; 84 laboratory-confirmed HEV cases.	Noting specific reported
First documented outbreak of hepatitis E virus transmission in Java, Indonesia.	Sedyaningsih-Mamahit ER, Larasati RP, Laras K, Sidemen A, Sukri N, Sabaruddin N, et al.	To investigate the etiology and epidemiological characteristics of a suspected jaundice outbreak in East Java.	2002	Outbreak investigation	Indonesia	WPRO	General population	G1	Usage of river water for bathing, waste disposal, and drinking; significantly higher risk for those living along the specific stretch of the river.	47% (Anti-HEV IgG background prevalence in the outbreak-affected community vs. 3% in community controls).	1998	Yes	1998	19% overall attack rate (clinical jaundice) in affected communities; 151 cases detected in health centers.	Why the virus remained localized to specific river stretches despite widespread river use elsewhere.
Hepatitis E virus infection in two different regions of Indonesia with identification of swine HEV genotype 3.	Widasari DI, Yano Y, Utsumi T, Heriyanto DS, Anggorowati N, Rinonce HT, et al.	To characterize HEV infection among humans and swine in two geographically and culturally distinct regions of Indonesia (Java vs. Bali).	2013	Cross-sectional	Indonesia	WPRO	Swine-farm workers, blood donors, local residents and swines	G3, G4	Direct contact with pigs (farm workers), consumption of pork (higher in Hindu-majority Bali), backyard pig farming in rural Bali.	Humans: 11.6% (Bali) vs. 5.1% (Java), Swine: 82.4% (Bali) vs. 61.8% (Java).	2011	No	Not reported	Not reported	Absence of human HEV RNA in the same study prevents a definitive link between the specific swine strains and human infection; The source of G4 in Bali remains unclear; Understanding how many subclinical human cases are caused specifically by G3/G4 in these regions.
A systematic review of the epidemiology of Hepatitis E virus infection in South–Eastern Asia.	Raji YE, Toung OP, Mohd Taib N, Sekawi Z Bin.	To assess the pooled seroprevalence, identify circulating genotypes, and evaluate modes of transmission across Southeast Asian (SEA) countries.	2021	Systematic review and meta-analysis	Southeast Asia	Multi-region	General population, blood donors, and high-risk groups like pig farmers	G1, G3, G4	Consumption of river water/contaminated municipal water, swine exposure and raw/undercooked pork consumption, pig farming and veterinary work.	Pooled IgG: ~21.03% (Range: 5.9% in Malaysia to 77.7% in Lao PDR), Pooled IgM: ~3.49%.	1987 to 2023	Yes	Varies (e.g., 1998 Java, 1991 Vietnam, 2014-2017 Singapore)	Regional estimate: South-East Asia accounts for ~60% of global HEV infections and ~65% of global HEV deaths.	Lack of any reported data for Brunei and Timor-Leste; Genotypes remain unknown for Laos, Myanmar, and the Philippines despite high seroprevalence; Inconsistent use of ELISA kits leads to wide variations in reported seroprevalence.
Historical Analysis of the Risk of Hepatitis E and Its Complications in Pregnant Women in Nepal, 1996-1998.	Scott RM, Kmush BL, Norkye K, Hada M, Shrestha MP, Vaughn DW, et al.	To prospectively estimate the disease burden of HEV and the risk of adverse maternal and fetal outcomes among pregnant women.	2021	Prospective cohort	Nepal	SEARO	Healthy pregnant women	G1	Fecal-oral; Year-round endemic transmission in the Kathmandu Valley; Baseline seronegativity (lack of prior immunity)	34.9% baseline anti-HEV IgG	1996	Not reported	Not reported	16 incident cases of acute HEV identified in the cohort	Uncertainty remains on why G1 specifically causes high mortality in pregnancy compared to G3; The need for prospective risk data to justify the cost of vaccinating women of childbearing age in endemic regions; Lack of clarity on how long naturally acquired immunity protects against reinfection during subsequent pregnancies.
Hepatitis E epidemic, biratnagar, Nepal, 2014.	Shrestha A, Lama TK, Karki S, Sigdel DR, Rai U, Rauniyar SK, et al.	To identify the causative agent, characterize the genotype, and investigate the source of a massive jaundice outbreak in Biratnagar.	2015	Outbreak investigation	Nepal	SEARO	General urban population; inmates and security personnel	G1	Drinking water contamination due to damaged water and sewerage pipelines during road construction and repair; high coliform levels found in tap water.	29.4% (Anti-HEV IgG among 211 symptomatic patients); 17.1% (Anti-HEV IgM).	2014	Yes	2014	Estimated 6,000 to 10,000 cases (2,789 jaundice cases officially reported to the DPHO; 14 total deaths)	Lack of protocols to protect water lines during major municipal construction; Why this specific cluster of G1a emerged in Biratnagar rather than spreading from the endemic Kathmandu Valley; High risk in closed settings (4.6% attack rate in jails) requires targeted surveillance.
Sero-prevalence and factors associated with past exposure to hepatitis E virus infection in pregnant women attending a major maternity hospital in Sri Lanka.	Akram M, Niyas A, Noordeen F.	To determine the seroprevalence of anti-HEV IgG and identify socio-demographic/environmental risk factors among pregnant women.	2021	Cross-sectional	Sri Lanka	SEARO	Pregnant women	Not specified	Primarily associated with high standards of sanitation in the study group: 82% used purified/chlorinated water and 97% had water-sealed toilets.	0.38% (Only 1 out of 260 tested positive for Anti-HEV IgG)	~2018–2021	Not reported	Not reported	1 seropositive case identified	Need for larger, multi-center studies to confirm if this low prevalence is consistent nationwide; Lack of data on whether the few positive cases in Sri Lanka are locally acquired or imported from neighboring South Asian countries; No data on the potential for zoonotic (G3/G4) transmission in Sri Lanka.
First reported outbreak of locally acquired hepatitis E virus infection in Australia	Yapa CM, Furlong C, Rosewell A, Ward KA, Adamson S, Shadbolt C, et al.	To investigate a cluster of HEV cases in New South Wales to determine the source and extent of local transmission.	2016	Outbreak Investigation	Australia	WPRO	Individuals with locally acquired HEV	G3	Consumption of pork liver pâté at a specific restaurant, consumption of other Australian-sourced pork products (e.g., pork sausages).	5.9% (Baseline seroprevalence in Australian blood donors cited for context)	2013-2014	Yes	2013–2014 (Cases notified between Oct 2013 and Dec 2014)	24 confirmed locally acquired cases (17 restaurant-linked)	Clinicians often don't test for HEV if a patient hasn't traveled, leading to under-diagnosis of local cases; Need for clearer guidelines on the internal cooking temperature required to inactivate HEV in pork liver; Limited data on the prevalence of HEV-3 in Australian commercial piggeries.
Hepatitis E virus and implications for blood supply safety, Australia.	Shrestha AC, Seed CR, Flower RLP, Rooks KM, Keller AJ, Harley RJ, et al.	To examine HEV seroprevalence and RNA presence in Australian blood donors to assess the risk of transfusion-transmitted HEV (TT-HEV).	2014	Seroepidemiologic study	Australia	WPRO	Blood donors	G3	Higher seroprevalence in donors with a history of travel to South Asia; Risk increased significantly with donor age; Local cases linked to undercooked pork products.	5.9% (Anti-HEV IgG); 0.001% (HEV RNA prevalence in 2017 study).	2013-2014	No	Not reported	194 IgG positive donors; 1 confirmed RNA positive donor out of 74,131.	The 1-in-74,000 risk was deemed too low to justify universal donor screening in Australia at the time; While the general supply is safe, there is a gap in policy regarding "targeted" HEV-negative blood for high-risk transplant recipients; Lack of a formal "One Health" link between Australian pig farm prevalence and donor viremia.
Autochthonous and travel acquired hepatitis E virus in Australia.	O’Keefe J, Tracy L, Yuen L, Bonanzinga S, Li X, Chong B, et al.	To characterize HEV isolates in Australia and link them to sources of transmission using molecular and phylogenetic analysis.	2021	Retrospective analysis	Australia	WPRO	HEV RNA-positive patient	G1,G3,G4	Returning from South Asia (G1); Pork consumption and zoonotic spillover (G3). Identified a potential unique "Australian" HEV-3 subtype.	it cites donor seroprevalence of 5.9%).	2015-2020	Yes	2013-2014	91 isolates sequenced: 55 (G1), 34 (G3), 2 (G4)	Need for full-genome sequencing to confirm if the Australian G3 is a distinct, indigenous subtype; Improving diagnosis in patients without travel history; Investigating HEV-3 in Australian commercial and wild pig populations.
A waterborne outbreak of hepatitis E virus transmission in southwestern Vietnam.	Corwin AL, Khiem HB, Clayson ET, Pham KS, Vo TT, Vu TY, et al.	To investigate the etiology and epidemiological characteristics of a jaundice outbreak in the Hau River region.	1996	Outbreak Investigation	Vietnam	WPRO	Patients and general population in the community	G1	River water used for drinking and bathing (96% of the population used river water).	76% (Anti-HEV IgG among cases) vs. 38% (in both control groups).	1994	Yes	1994	Hundreds suspected (outbreak affected primarily adults); 50 cases formally analyzed in the study.	Boiling water was found to be negatively associated with seropositivity, but its effectiveness during heavy environmental contamination needs further study; Children were under-represented among clinical cases, a common HEV mystery that remains a research gap.
Hepatitis E virus antibody prevalence, RNA frequency, and genotype among blood donors in Cambodia (Southeast Asia).	Nouhin J, Prak S, Madec Y, Barennes H, Weissel R, Hok K, et al.	To assess HEV seroprevalence and the presence of HEV RNA among asymptomatic blood donors to evaluate risks to blood safety.	2016	Cross-sectional sero-epidemiological and molecular study	Camdodia	WPRO	Blood donors	G3	Exposure to river water; the study suggests river water is a significant source of exposure to G3	28.2% (Anti-HEV IgG); 1.0% (Anti-HEV IgM).	2014	No	Not reported	85 IgG+ donors; 3 IgM+ donors; 1 RNA+ donor (0.3% prevalence)	Lack of definitive data on whether universal blood donation screening is cost-effective in Cambodia; Clarifying the relative contribution of zoonotic (pork) vs. environmental (river water) exposure for Genotype 3 in the region.
Hepatitis E virus in Cambodia: prevalence among the general population and complete genome sequence of genotype 4.	Yamada H, Takahashi K, Lim O, Svay S, Chuon C, Hok S, et al.	To investigate HEV seroprevalence in the general population of Siem Reap and perform genetic analysis to understand transmission and develop prevention strategies.	2015	Cross-sectional sero-epidemiological and molecular study	Camdodia	WPRO	General population	G3, G4	Demographics and occupation	18.4% (Anti-HEV IgG).	2010–2014 (Multiple survey waves).	No	Not reported	160 IgG positive; 2 RNA positive (0.23% prevalence).	Further research is needed to determine if the male-skewed risk is due to biological factors or behavioral (e.g., social festivities involving pork consumption).
Seroprevalence and risk factors of hepatitis E virus infection in cancer patients in eastern China.	Bai MJ, Zhou N, Dong W, Li GX, Cong W, Zhu XQ.	To determine the prevalence of HEV and investigate potential risk factors among cancer patients compared to healthy controls.	2018	Case-control	China	WPRO	Cancer and control patients	Not specified	Primary: Presence of dogs in the household (31.7% seroprevalence); Dietary: Consumption of raw/undercooked meat (though common in both groups); Underlying Condition: Leukemia patients had the highest risk.	26.0% (Overall IgG/IgM) in cancer patients vs. 13.0% in controls.	2018	No	Not reported	247/950 cancer patients were seropositive	Causality vs. Association: It is unclear if HEV infection contributes to cancer development or if the immunocompromised state of cancer patients makes them more susceptible to infection; Zoonotic Source: While dogs were a risk factor, the specific transmission mechanism (direct contact vs. contaminated environment) remains unexplored.
A waterborne outbreak of hepatitis E virus transmission in southwestern Vietnam	Corwin AL, Khiem HB, Clayson ET, Pham KS, Vo TT, Vu TY, et al.	To investigate the etiology and epidemiological characteristics of a jaundice outbreak in the Hau River region near the Cambodian border.	1996	Outbreak Investigation	Vietnam	WPRO	Patients and healty community controls	G1	Use of river water for drinking and bathing (96% of the population); Unusually heavy rainfall likely triggered the contamination.	76% (Anti-HEV IgG in cases) vs. 38% (in both control groups).	1994	Yes	1994	RNA detected in 6% of symptomatic patients.	Age Predilection: Like many G1 outbreaks, children were notably under-represented, leaving questions about early childhood immunity or asymptomatic infection; Cross-Border Transmission: The proximity to Cambodia suggests a transboundary river health issue that remains under-studied.
Epidemiology of hepatitis A and hepatitis E infection and their determinants in adult Chinese community in Hong Kong.	Wong KH, Liu YM, Ng PSP, Young BWY, Lee SS.	To evaluate the seroprevalence and risk factors of HAV and HEV in the adult Chinese population during a period of improving public sanitation.	2004	Cross-sectional sero-epidemiological study	Hong Kong	WPRO	Adults	G4	Age: The most significant independent factor; Occupation: Manual labor was linked to higher HAV, but HEV showed a more general community spread; Dietary: Later surveillance linked these sporadic cases to undercooked pig liver and shellfish.	18.8% (Anti-HEV IgG).	2001	Not reported	Not reported	176 HEV seropositive individuals out of 936.	Under-diagnosis: As HEV presents similarly to HAV, sporadic G4 cases are often missed unless specifically tested for; Zoonotic Proof: This early study focused on human serology; later "One Health" studies were needed to link human G4 to local pig offal.
Transmission of rat hepatitis E virus infection to humans in Hong Kong: A clinical and epidemiological analysis.	Sridhar S, Yip CC, Wu S, Chew NF, Leung K, Chan JF, et al.	To describe the clinical and epidemiological features of the first human cases of HEV-C1 (rat HEV) infection.	2021	Case-control molecular analysis	Hong Kong	WPRO	Patients with abnormal liver function and immunocompromised	G1	Immunosuppression (solid organ transplant, HIV); Living in housing estates with evidence of rodent infestation; Likely indirect contact with rat excreta or contaminated food (no direct contact reported).	0.27% in patients with hepatitis; 0.15% in immunocompromised patients	Not reported	Not reported	Not reported	16 cases identified in the city by the time of the 2021 follow-up study.	Transmission Route: The exact mechanism (food vs. environment) is still not proven; Diagnostics: Most commercial HEV kits miss HEV-C1 due to 40% genomic divergence; new specific PCR tests are needed globally.
Hepatitis E virus in donor plasma collected in Japan.	Minagi T, Okamoto H, Ikegawa M, Ideno S, Takahashi K, Sakai K, et al.	To determine the HEV RNA detection rate and genetic characteristics in donor plasma from regions of Japan other than Hokkaido.	2016	Large-scale molecular surveillance	Japan	WPRO	Blood donors	G3	Geography: Significant regional variation; detection rates were higher in Eastern Japan than in Western Japan; Asymptomaticity: All donors were "qualified," meaning they appeared healthy at the time of donation.	Not reported	Not reported	Not reported	Not reported	36 HEV-RNA-positive samples identified.	Testing Sensitivity: The use of pooled NAT (50 or 500 samples) may have missed low-level viremia compared to individual donation testing (ID-NAT); Genotype 4 Absence: Unlike Hokkaido, where G4 is present, this study only found G3, suggesting different regional transmission cycles within Japan.
Hepatitis E outbreak at a nursing home for aged people in Hokkaido, Japan, between February and March 2016.	Ishida S, Matsuura K, Yoshizumi S, Miyoshi M, Sugisawa T, Tanida M, et al.	To characterize a cluster of hepatitis E cases in a nursing home and identify the source of transmission.	2018	Outbreak Investigation	Japan	WPRO	General population	G3	Dietary: A common food source was suspected, although a specific "guilty" food item was not recovered. A dietitian was among the infected, suggesting potential contamination during food handling or a shared meal.	23.2% (29 out of 125 tested positive for anti-HEV IgA, IgM, or HEV RNA)	2016	Yes	2016	29 confirmed cases (28 residents, 1 staff dietitian). 22 were officially notified based on IgA presence	Source Identification: Despite investigation, the specific food (e.g., a batch of contaminated pork or offal) could not be definitively identified; Asymptomaticity: Only 4 patients showed mild symptoms (anorexia, fatigue), proving that large outbreaks in the elderly can remain "silent" without active screening.
A nationwide survey of hepatitis E virus infection and chronic hepatitis E in liver transplant recipients in Japan.	Inagaki Y, Oshiro Y, Tanaka T, Yoshizumi T, Okajima H, Ishiyama K, et al.	To clarify the prevalence of chronic HEV infection in the Japanese liver transplant population.	2015	Cross-sectional multicenter	Japan	WPRO	Liver transplant recipients	G3	Blood product transfusions.	Anti-HEV IgG: 2.9% (54/1893); Anti-HEV IgM: 0.05% (1/1893).	Not reported	Not reported	Not reported	2 confirmed chronic cases	Nothing specific mentioned
Hepatitis E virus infection, Papua New Guinea, Fiji, and Kiribati, 2003–2005.	Halliday JS, Harrison GLA, Brown A, Hunter JG, Bendall R, Penny D, et al.	To determine the seroprevalence of HEV in three Pacific Island nations and investigate the potential for zoonotic transmission.	2008	Cross-sectional serosurvey	Papua New Guinea (PNG)	WPRO	Adults and children	G3	Proximity to domestic pigs, especially in the PNG Highlands, Use of unprotected surface water in rural PNG	54% (Highlands by IgG)	2003-2005	Not reported	Not reported	Not reported	The lack of acute clinical data makes it hard to distinguish between asymptomatic "exposure" and actual liver disease burden in these islands
Evidence of increased Hepatitis E virus exposure in Lao villagers with contact to ruminants.	Tritz SE, Khounvisith V, Pommasichan S, Ninnasopha K, Keosengthong A, Phoutana V, et al.	To investigate HEV seroprevalence in humans and livestock (pigs and ruminants) in Laos and identify behavioral risk factors for zoonotic spillover.	2018	Cross-sectional sero epidemological	Laos	WPRO	Villagers and animals	Not determined (serology-based study)	Contact with ruminants (cattle, buffalo), animal husbandry, rural living	~40–50% (varies by exposure group)	2016–2017	No	Not reported	Not reported	No molecular confirmation of genotypes; cross-sectional design limits causal inference; limited generalizability beyond rural settings
High circulation of hepatitis E virus in pigs and professionals exposed to pigs in Laos.	Khounvisith V, Tritz S, Khenkha L, Phoutana V, Keosengthong A, Pommasichan S, et al.	Estimate prevalence in pigs/humans & identify occupational risks	2018	Cross-sectional	Laos	WPRO	Professionals, genernal population and pigs	G3	Contact with young piglets; lack of gloves; low sanitation	41.0% (Pros) vs 18.1% (Non-risk)	2018	Not reported	Not reported	57 (Pros)	Link between viral load in slaughterhouse waste and human infection
The study of seroprevalence of hepatitis E virus and an investigation into the lifestyle behaviours of the aborigines in Malaysia.	Wong LP, Alias H, Choy SH, Goh XT, Lee SC, Lim YAL, et al.	Investigate HEV prevalence and lifestyle associations in Orang Asli	2020	Cross-sectional	Malaysia	WPRO	Aboriginal people (7 villages)	Not specified	River water use; poor dietary hygiene; contact with animal feces	5.9% (IgG)	2011–2013	Not reported	Not reported	12	Small sample size; lack of molecular evidence to identify wildlife reservoirs
A seroprevalence study of viral hepatitis E infection in human immunodeficiency virus type 1 infected subjects in Malaysia.	Ng KP, He J, Saw TL, Lyles CM	Determine HEV prevalence in HIV-positive individuals in Malaysia	2000	Cross-sectional	Malaysia	WPRO	HIV-1 infected patients	Not specified	HIV status (immunosuppression)	2% (IgG)	Pre-2000	Not reported	Not reported	3	Absence of CD4 count correlation with HEV persistence (chronicity)
Prevalence of hepatitis viruses in patients with acute hepatitis and characterization of the detected genotype 4 hepatitis E virus sequences in Mongolia.	Tsatsralt‐Od B, Baasanjav N, Nyamkhuu D, Ohnishi H, Takahashi M, Okamoto H.	Characterize HEV in acute hepatitis patients	2016	Clinical Molecular Surveillance	Mongolia	WPRO	Patients with acute hepatitis	G4	Autochthonous transmission; lack of clean water supply	4.0% (Acute cases)	2012–2013	Not reported	Not reported	12	Unknown animal reservoir (zoonotic source) for G4 in Mongolia
Prevalence and clinical features of hepatitis E virus infection in pregnant women: A large cohort study in Inner Mongolia, China	Ma X-X, Ji Y, Jin L, Baloch Z, Zhang D-R, Wang Y, et al.	Evaluate HEV prevalence and fetal/maternal outcomes	2021	Large cohort study	China (Inner Mongolia)	WPRO	Pregnant women	Not specified	Age; risk of hyperlipidemia and preterm delivery	6.0% (IgG)	2018	Not reported	Not reported	197 (IgG+); 10 active/recent (IgM) cases	Pathophysiological mechanism of G4 HEV in pregnancy vs. G1
Large-scale hepatitis E virus genotype 3 outbreak on new caledonia island	Abravanel F, Vignon C, Mercier A, Gaumery J-B, Biron A, Filisetti C, et al.	To investigate the source and characteristics of a sudden increase in symptomatic HEV cases reported in New Caledonia between August and December 2023.	2024	Outbreak Investigation	New Caledonia	WPRO	Symptomatic patients & blood donors	G3	Foodborne: Strong genetic evidence points to imported pork products (likely from Australia) as the source, rather than local New Caledonian pig farms, which carry a different subtype (3f); Host Factors: Severe disease was linked to pre-existing liver or cardiovascular comorbidities.	IgG in Blood Donors: Rose from 9.2% (2020) to 17.3% (2024) following the outbreak.	2023-2024	Yes	2023	127 symptomatic cases; estimated >5,000 total infections including asymptomatic cases.	Environmental Testing: No food items tested positive for HEV RNA during the investigation, making the "smoking gun" product difficult to identify definitively; Epidemiological Shift: Why Genotype 3, usually sporadic, behaved like an epidemic Genotype 1 (massive simultaneous exposure) in this specific setting remains a subject for further study.
Hepatitis E in new zealand. J Gastroenterol Hepatol	Dalton HR, Fellows HJ, Gane EJ, Wong P, Gerred S, Schroeder B, et al.	Investigate HEV epidemiology, blood donor prevalence, and porcine links	2007	Cross-sectional & Molecular	New Zealand	WPRO	Blood donors, unexplained hepatitis patients	G3	Elderly age; consumption of pork products (indirect link)	4.2% (Donors)	2007	Not reported	Not reported	15 (IgG+)	Lack of high sequence homology between NZ human and local pig strains
Detection of IgM and IgG antibodies against hepatitis E virus in donated blood bags from a national voluntary blood bank in Metro Manila, Philippines.	Lorenzo AA, De Guzman TS, Su GLS.	To assess presence of HEV antibodies in voluntary blood bank	2015	Cross-sectional	Philippines	WPRO	Voluntary blood donors	Not specified	Transfusion risk; water pollution (environmental)	IgG: 11.8%; IgM: 2.4%	2015	Not reported	Not reported	10 (IgG); 2 (IgM)	Small sample size; lack of molecular data to verify active viremia (RNA)
Seroprevalence and molecular characteristics of hepatitis E virus in household-raised pig population in the Philippines.	Liu X, Saito M, Sayama Y, Suzuki E, Malbas FF, Galang HO, et al.	To assess HEV infection status in rural swine populations	2015	Cross-sectional	Philippines	WPRO	Pigs (155 households)	G3	Backyard farming; contact with other domestic animals	IgG: 50.3%; IgM: 22.9% (Pigs)	2010–2011	Not reported	Not reported	150 (Pigs)	No paired human samples to confirm direct zoonotic spillover
Seroepidemiology and genotyping of hepatitis E virus in Singapore reveal rise in number of cases and similarity of human strains to those detected in pig livers.	Wong CC, Thean SM, Ng Y, Kang JSL, Ng TY, Chau ML, et al.	To link human HEV strains to commercial food sources (pigs)	2019	Molecular & Seroepidemiology	Singapore	WPRO	Human samples; pig livers (market)	G3	Consuming semi-cooked pig liver; indigenous foodborne route	IgG rise: 14% (2007) to 35% (2016)	2007–2016	Not reported	Not reported	143 (Genotyped)	Establishing the exact point of contamination in the imported food chain
Current status of hepatitis e virus infection in Korea.	Jeong S-H	To review of HEV prevalence, genotypes, and clinical status	2011	Expert synthesis	South Korea	WPRO	National population	G3, G4	Ingestion of raw bear bile; raw pig meat/offal	17% to 27% (General pop)	2011	Not reported	Not reported	18 (Clinical)	Significant discrepancies between different anti-HEV assay sensitivities
The first reported hepatitis E outbreak in a food manufacturing factory: Korea, 2022.	Yeom H, Seo S, Yoon Y, Lee J, Han M-G, Lee D-Y, et al.	To investigate an asymptomatic cluster in a factory complex	2023	Outbreak Investigation	South Korea	WPRO	Factory workers	Not specified	Moderna COVID-19 vaccination; group meals	3.7% (IgM)	2022	Korean Factory Outbreak	2022	24	High risk of false-positive IgM results related to COVID-19 vaccination
Identity of a novel swine hepatitis E virus in Taiwan forming a monophyletic group with Taiwan isolates of human hepatitis E virus.	Hsieh S-Y, Meng X-J, Wu Y-H, Liu S-T, Tam AW, Lin D-Y, et al.	To characterize swine HEV and its genetic relationship to human isolates	1999	Molecular & Phylogenetic	Taiwan	WPRO	Pigs (serum/stools); Human HEV archives	G3	Zoonotic transmission from pigs	Not assessed	1999	Not reported	Not reported	Not reported	Direct epidemiological link between specific human cases and pig contact
Hepatitis E virus infections among Human Immunodeficiency Virus–positive individuals during an outbreak of acute Hepatitis A in Taiwan.	Lin K, Lin P, Sun H, Chen Y, Su L, Su Y, et al.	To investigate HEV prevalence and risk during an acute HAV outbreak	2019	Retrospective Cohort	Taiwan	WPRO	HIV-positive individuals	G4	Men who have sex with men (MSM); Raw food consumption	IgG: 10.7%; IgM: 3.2%	2015–2017	Not reported	Not reported	34 (IgM+)	Clarifying if HEV transmission in MSM is truly sexual or shared foodborne risk
A waterborne outbreak of hepatitis E virus transmission in southwestern Vietnam.	Corwin AL, Khiem HB, Clayson ET, Pham KS, Vo TT, Vu TY, et al.	To identify the cause of a large hepatitis outbreak in the Mekong Delta	1996	Outbreak Investigation	Vietnam	WPRO	Residents	G1	Fecally contaminated river water	IgG: 15% (General pop)	1994	1994 Mekong Delta Outbreak	1994	63 (Clinical)	Definitive identification of the contamination point in the river system
Genotyping of hepatitis E virus from Vietnam.	Hijikata M, Hayashi S, Trinh NT, Ha LD, Ohara H, Shimizu YK, et al.	To determine the genotypes circulating in different regions of Vietnam	2002	Molecular Epidemiology	Vietnam	WPRO	Patients from Hanoi and Ho Chi Minh City	G1	Waterborne (Genotype 1); Zoonotic (Genotype 3/4 potential)	Not reported	2002	Not reported	Not reported	Not reported	Limited geographical coverage (mostly urban centers)
Prevalence of enteric hepatitis A and E viruses in the Mekong River delta region of Vietnam.	Hau CH, Hien TT, Tien NT, Khiem HB, Sac PK, Nhung VT, et al.	To assess the baseline seroprevalence of HAV and HEV in a riverine population	1999	Cross-sectional serosurvey	Vietnam	WPRO	Villagers	Not specified	Living in close proximity to river/canals	IgG: 15% to 41% (Varies by village)	1994–1995	Not reported	Not reported	450 (IgG+)	Understanding why seroprevalence is high despite low reported clinical cases
Risk of enterically transmitted hepatitis A, hepatitis E, and Plasmodium falciparum malaria in Afghanistan.	Carmoi T, Safiullah S, Nicand E.	To evaluate the risk and seroprevalence of HAV, HEV, and Malaria in Kabul residents	2009	Cross-sectional serosurvey	Afghanistan	EMRO	Anicteric local residents (Kabul)	Not specified	Urban living in Kabul; poor sewage; high altitude (1800m)	28.4% (HEV IgG); 99% (HAV IgG)	2008	No	Not reported	29 (HEV IgG+)	Low sample size; lack of molecular evidence for HEV genotype; potential selection bias (hospital visitors)
Hepatitis E Virus Outbreak in an Internally Displaced Population of Afghanistan: Is it a Risk to Transfusion Safety?	Hashemi, E., Wazeer, A., Saba, N., Qasim, Z., Fatima, A., Anjum, J., ... & Mahmood, R. T.	To investigate an HEV outbreak in IDPs and evaluate the risk to blood safety	2023	Outbreak investigation	Afghanistan	EMRO	Suspected cases in IDP camps (Jalalabad)	Not specified	Drinking river water; lack of sanitation; high donor frequency among males	24.8% (IgM); 10.8% (IgG)	2021–2022	Yes	2021–2022	135 (IgM+); 86 (RNA+)	Lack of molecular genotyping (G1 suspected); no screening at blood banks
High prevalence of hepatitis E antibodies in pregnant Egyptian women	Stoszek SK, Abdel-Hamid M, Saleh DA, El Kafrawy S, Narooz S, Hawash Y, et al.	To determine prevalence of HEV antibodies in pregnant women in Egypt	2006	Cross-sectional seroepidemiologic	Egypt	EMRO	Pregnant women attending antenatal clinics	Not specified	Waterborne exposure, poor sanitation, rural residence	84% (anti-HEV IgG)	2003–2004	No	Not applicable	242 women sampled	No RNA testing; small cohort; urban/rural differences not fully stratified; cross-sectional only
Hepatitis E virus seroprevalence rate among Eastern Mediterranean and middle eastern countries: A systematic review and pooled analysis.	Niya, M. H. K. et al.	To determine pooled seroprevalence of anti-HEV IgG in the WHO EMRO and Middle East regions.	2017	Systematic review and meta analysis	Multi-country (EMRO): Egypt, Iran, Pakistan, Saudi Arabia, UAE, etc.	EMRO	Mixed: General pop, blood donors, pregnant women, and hemodialysis patients.	G1, G7	Poor sanitation, water quality, age, socioeconomic status, and vertical transmission.	11.81% (EMRO Pooled); 35.0% (Egypt subgroup).	Pooled data from 1990 to 2016.	Described as hyperendemic with sporadic and epidemic patterns.	Noted various historical regional outbreaks.	31,673 total subjects analyzed across studies.	Extreme heterogeneity (I2=98.7%) due to varying ELISA kit sensitivity; lack of data for Gulf nations.
Epidemiology of hepatitis E virus in Iran.	Taherkhani R, Farshadpour F.	To provide a general overview of HEV epidemiology, pathogenesis, and risk in vulnerable groups	2016	Systematic review	Iran	EMRO	General population, pregnant women, and children	G1, G3	Fecal-oral (water); undercooked meat; older age; low education; rural living	9.6% (General pooled); 1.1%–46.1% (Range)	2003–2014 (Data range)	Yes (Historical context)	1990, 1992	12,555 (Pooled study subjects)	Lack of molecular genotyping data; limited data on chronic HEV and extrahepatic manifestations
Anti-hepatitis E antibody in hemodialysis patients in Isfahan, Iran: prevalence and risk factors.	Alavian SM, Ataei B, Ebrahimi A, Pirhaji O, Azad R, Olya B, et al.	To determine the prevalence of anti-HEV IgG and identify risk factors in hemodialysis patients	2015	Cross-sectional sero-epidemiological	Iran	EMRO	Hemodialysis patients in Isfahan	Not specified	Increasing age; history of blood transfusion (not significant); duration of dialysis	7.1% (IgG)	2013	No	Not reported	17 (IgG+)	Small sample size; lack of molecular RNA testing to detect active or chronic infection
Analysis of acute viral hepatitis (A and E) in Iraq.	Turky AM, Akram W, Al-Naaimi AS, Omer AR, Al-Rawi JR.	To assess the prevalence and diagnostic importance of HAV and HEV in Iraq	2011	Cross-sectional	Iraq	EMRO	General population, acute jaundice patients	Not specified	War-damaged water infrastructure; sewage contamination; age; male gender	20.3% (HEV IgG); 96.4% (HAV IgG)	2005–2006 (Data collection)	Yes (Reference to ongoing clusters)	2004–2005	577 (Acute HEV IgM+)	Lack of molecular genotyping; no analysis of foodborne (zoonotic) routes; impact of vaccination gaps
Seroprevalence and risk factors of Hepatitis E infection in Jordan’s population: First report.	Obaidat MM, Roess AA.	To determine HEV seroprevalence and associated risk factors in Jordan	2018	Cross-sectional	Jordan	EMRO	General population (urban and rural)	Not reported	Age, rural residence, low socioeconomic status, water source	27.5% (anti-HEV IgG)	2016–2017	No	Not applicable	512 individuals sampled	No RNA testing; genotype not determined; cross-sectional only; single timepoint
Short-term IgM and IgG antibody responses to hepatitis E virus infection.	Koshy A, Grover S, Hyams KC, Shabrawy MA, Pacsa A, Al-Nakib B, et al.	To describe short-term antibody kinetics (IgM and IgG) following HEV infection	1996	Cohort study	Kuwait	EMRO	Patients with confirmed acute HEV infection	Not reported	Not reported	IgM detected early after infection, declines within weeks; IgG rises later and persists for months	1996	Yes (cases of acute HEV infection)	Not specified	Small cohort; short-term follow-up	Small sample; no long-term persistence data; no genotype analysis; limited generalizability
Prevalence of anti-hepatitis E virus IgG antibodies in sera from hemodialysis patients in Tripoli, Lebanon.	Ismail MB, Al Kassaa I, El Safadi D, Al Omari S, Mallat H, Dabboussi F, et al.	To determine HEV seroprevalence in hemodialysis patients and identify risk factors	2020	Cross-sectional	Lebanon	EMRO	Hemodialysis patients	Not reported	Age, duration of dialysis, transfusion history, dietary habits	21.4% (anti-HEV IgG)	2019	No	Not applicable	171 patients sampled	No RNA testing; no genotype determination; single-center study
A systematic review of the epidemiology of hepatitis E virus in Africa.	Kim J-H, Nelson KE, Panzner U, Kasture Y, Labrique AB, Wierzba TF.	To systematically review HEV prevalence, risk factors, and outbreaks in Africa	2014	Systematic review	Multiple African countries	AFRO	Mixed population with high-risk groups (pregnant women, displaced persons, blood donors, patients with acute hepatitis)	G1, G2, G3, G4	Contaminated water, poor sanitation, exposure to pigs, blood transfusion	IgG: 4–84% across studies; IgM: 0.3–15%	Various years 1983–2012	Yes	Multiple outbreaks reported	Variable; some with hundreds to thousands of cases	Heterogeneity in study design, serologic assays, population sampling; limited genotype data in many studies
Epidemic Hepatitis E In Pakistan: Patterns Of Serologic Response And Evidence That Antibody To Hepatitis E Virus Protects Against Disease.	Bryan JP, Tsarev SA, Iqbal M, Ticehurst J, Emerson S, Ahmed A, et al.	To evaluate the protective effect of naturally acquired HEV antibodies during an outbreak	1994	Prospective outbreak investigation	Pakistan	EMRO	Members of military families (Abbottabad)	G1	Contaminated municipal water; fecal-oral	15.7% (Baseline IgG)	1988	Yes	1988	104 (Attack rate cases)	Long-term duration of protection; efficacy of antibodies against different genotypes
Water-Borne Hepatitis E Virus Epidemic in Islamabad, Pakistan: A Common Source Outbreak Traced to the Malfunction of a Modern Water Treatment Plant	Rab MA, Bile MK, Mubarik MM, Asghar H, Sami Z, Siddiqi S, et al.	To investigate the source, extent, and epidemiology of a waterborne HEV outbreak	1997	Outbreak investigation	Pakistan	EMRO	Residents of Islamabad affected by the outbreak	Not specified	Contaminated municipal water; malfunctioning water treatment plant; fecal-oral	Not assessed	1997 (study published); outbreak in 1994	Yes	1994	1219 cases documented; 21 deaths	No genotype confirmation; exact seroprevalence not measured; limited long-term follow-up
Molecular identification and genotyping of hepatitis E virus from Southern Punjab, Pakistan.	Ali MM, Gul M, Imran M, Ijaz M, Azeem S, Ullah A, et al.	To ascertain the presence of HEV and characterize its genotype in Southern Punjab	2024	Cross-sectional molecular	Pakistan	EMRO	Suspected jaundice patients (Multan District)	G1	Poor sanitation; low literacy; contaminated drinking water	56% (IgM ELISA+)	2021–2022 (Sampling)	No (Sporadic cases)	Not reported	28 (IgM+)	Small sample size; lack of large-scale community screening; no age-wise positivity comparison
Hepatitis E Virus Infection in Dromedaries, North and East Africa, United Arab Emirates, and Pakistan, 1983-2015.	Rasche A, Saqib M, Liljander AM, Bornstein S, Zohaib A, Renneker S, et al.	To determine the geographic distribution, diversity, and history of HEV-7 in dromedaries	2016	Retrospective cross-sectional	UAE, Somalia, Sudan, Egypt, Kenya, Pakistan	Multi-region	Dromedaries (serum and fecal)	G7	Consumption of camel milk/meat; close contact with camels	Up to 100% (in some herds); 0.7% RNA+ (Overall)	1983–2015	Yes (Zoonotic link)	2015	1 (First human HEV-7 case)	Limited data on human transmission frequency; health impact on the camels themselves
Investigating an outbreak of acute viral hepatitis caused by hepatitis E virus variants in Karachi, South Pakistan.	Khan A, Tanaka Y, Kurbanov F, Elkady A, Abbas Z, Azam Z, et al.	To characterize the molecular epidemiology and genetic diversity of HEV during an urban outbreak	2011	Outbreak investigation and phylogenetic analysis	Pakistan	EMRO	Patients with acute clinical hepatitis (Karachi)	G1	Contaminated municipal water; fecal-oral; heavy monsoon rains	100% (IgM+ in this cohort)	2009 (Sampling)	Yes	2009	74 (Confirmed HEV+)	Limited environmental water testing; impact of co-infections with HAV/HBV
The prevalence of HEV among non-A-C hepatitis in Qatar and efficiency of serological markers for the diagnosis of hepatitis E.	Al Absi ES, Al-Sadeq DW, Khalili M, Younes N, Al-Dewik N, Abdelghany SK, et al.	To assess HEV prevalence among patients with acute non-A, non-C hepatitis and evaluate the performance of serological markers	2021	Cross-sectional	Qatar	EMRO	Patients with acute non-A, non-C hepatitis	Not specified	Consumption of undercooked meat, travel history, or exposure to contaminated water suspected	IgM+: 18.3%; IgG+: 31.5%; RNA+: 6.2%	2017–2019	No	Not reported	Not reported	Limited genotyping; small cohort; lack of longitudinal follow-up; unclear transmission sources
Seroprevalence of hepatitis E virus among blood donors in Qatar (2013-2016)	Nasrallah GK, Al Absi ES, Ghandour R, Ali NH, Taleb S, Hedaya L, et al.	To determine the seroprevalence of anti-HEV IgG among healthy blood donors and assess the risk of TT-HEV	2017	Cross-sectional sero-epidemiological	Qatar	EMRO	Healthy blood donors (Diverse nationalities)	Not specified	Nationality (Expatriates from endemic areas); older age; male gender	20.7% (Overall IgG)	2013–2016	No	Not reported	211 (IgG+)	Lack of routine NAT (nucleic acid testing) screening; no data on viral RNA persistence in donors
Hepatitis E virus Hepatitis E Virus Outbreak in an Internally Displaced Population of Afghanistan: Is it a Risk to Transfusion Safety?	Karbalaie Niya MH, Rezaee-Zavareh MS, Ranaei A, Alavian SM.	To evaluate HEV prevalence in an IDP camp and assess the risk to the blood donor pool	2023	Cross-sectional outbreak investigation	Afghanistan	EMRO	Individuals (IDP camp near Kabul)	Not specified	Contaminated water; crowded living; contact with livestock	24% (IgM+); 48.5% (IgG+)	2022 (Sampling)	Yes	2022	48 (IgM+ acute cases)	Lack of molecular genotyping; limited sample size; no follow-up on transfusion recipients
The Role of Hepatitis E Virus Infection among Patients with Acute Viral Hepatitis in Southern Saudi Arabia.	Bandar A-K, A. E-MA, O. YP.	To investigate the etiology of acute sporadic hepatitis and the specific role of HEV	1997	Clinical prospective series	Saudi Arabia	EMRO	Patients with acute jaundice (Gizan)	Not specified	Rural water sources; fecal-oral; prior exposure	9.1% (Overall IgG); 0% (IgM in this cohort)	1994–1995 (Sampling)	No (Sporadic focus)	Not reported	12 (IgG+ cases)	Diagnostic sensitivity of 1990s assays; lack of RNA testing for acute cases
Hepatitis E in Damascus, Syria.	Al-Azmeh J, Frösner G, Darwish Z, Bashour H, Monem F.	To identify the etiologic agents of acute viral hepatitis in Damascus	1999	Hospital-based clinical series	Syria	EMRO	Patients with acute hepatitis (Damascus)	Not specified	Fecal-oral; inadequate sanitation; older age	31.9% (IgG in non-ABC group)	1995–1998	No	Not reported	5 (Acute IgM+)	General population baseline; lack of molecular RNA data; impact of rural-to-urban migration
Hepatitis E virus genotypes 1 and 3 in wastewater samples in Tunisia.	Béji-Hamza A, Hassine-Zaafrane M, Khélifi-Gharbi H, Della Libera S, Iaconelli M, Muscillo M, et al.	To detect and genotype HEV in wastewater samples in Tunisia	2015	Environmental surveillance	Tunisia	EMRO	Wastewater from urban areas	G1, G3	Not reported	Not reported	2012–2014	No	Not reported	Not reported	Lack of correlation with human cases; no direct assessment of transmission risk; limited temporal coverage
Evidence for hepatitis E virus quasispecies.	Grandadam M, Tebbal S, Caron M, Siriwardana M, Larouze B, Koeck JL, et al.	To investigate genetic diversity and quasispecies structure of HEV during human infection	2004	Molecular virology study	Algeria	AFRO	Patients with acute HEV infection	G1	Waterborne transmission (outbreak-associated cases)	Not reported	Not reported	Yes	Late 1980s–1990s (retrospective outbreak samples)	Not specified	No population-level epidemiology; no seroprevalence estimates; small sample size; historical samples; limited clinical and exposure data
Viral hepatitis E, zoonotic transmission in Algeria.	Boukhrissa H, Mechakra S, Mahnane A, Lacheheb A.	To identify zoonotic risk factors and HEV prevalence in Eastern Algeria	2023	Cross-sectional sero-epidemiological	Algeria	AFRO	Blood donors (Sétif region)	Not specified	Contact with rats (OR 6.7); contact with wild game (OR 2.7); hunting	17.05% (IgG); 0% (RNA in this cohort)	2021–2022	No	Not reported	74 (IgG+)	Lack of HEV RNA sequences from humans or local animals to confirm genotype
Infectious aetiology of jaundice among pregnant women in Angola.	Strand RT, Franque-Ranque M, Bergström S, Weiland O.	To identify the causes of jaundice and their contribution to maternal/fetal mortality	2003	Case-control	Angola	AFRO	Pregnant women in 2 Luanda maternity hospitals	Not specified	Poor urban sanitation; Malaria co-infection; third trimester of pregnancy	40% (anti-HEV) in jaundiced cases	1999 (Sampling)	No (Endemic)	Not reported	20 (Jaundice cases)	Small sample size; no molecular genotyping; limited follow-up on neonatal outcomes
Epidemiology of hepatitis E virus infection during pregnancy in Benin.	De Paschale M, Ceriani C, Romanò L, Cerulli T, Cagnin D, Cavallari S, et al.	To assess HEV seroprevalence and epidemiological characteristics among pregnant women	2016	Cross-sectional seroepidemiological	Benin	AFRO	Pregnant women attending antenatal care	Not reported	Increasing age, rural residence, poor sanitation, unsafe water	~11–13% (anti-HEV IgG); low IgM prevalence	2012–2014	No	Not applicable	~400 pregnant women	No genotype data; limited representativeness beyond antenatal attendees; cross-sectional design; limited data on pregnancy outcomes; no longitudinal follow-up
An outbreak of suspected water-borne epidemic non-A non-B hepatitis in northern Botswana with a high prevalence of hepatitis B carriers and hepatitis delta markers among patients.	Byskov J, Wouters JSM, Sathekge TJ, Swanepoel R.	To investigate a major jaundice epidemic and determine the role of HBV and HDV markers	1989	Outbreak investigation	Botswana	AFRO	Jaundice patients in Maun (Ngamiland)	Not specified	Fecal contamination of water; sharing common water sources	13.6% (Pre-outbreak IgG); 47% (HBsAg in patients)	1985 (Sampling)	Yes	1985 (June–Dec)	273 (Clinical)	Lack of HEV-specific serology at the time (based on exclusion of HAV/HBV); no molecular data
Seroprevalence of fecal-oral transmitted hepatitis A and E virus antibodies in Burkina Faso	Traoré KA, Rouamba H, Nébié Y, Sanou M, Traoré AS, Barro N, et al.	To assess the prevalence of HAV and HEV antibodies in asymptomatic individuals in central Burkina Faso	2012	Cross-sectional sero-epidemiological	Burkina Faso	AFRO	Individuals (178 blood donors; 189 pregnant women)	Not specified	Unhygienic conditions; asymptomatic circulation	19.1% (Donors); 11.6% (Pregnant women)	2010–2012	No	Not reported	34 (HEV IgG+ Donors); 22 (HEV IgG+ Pregnant women)	Small sample size for HAV; lack of molecular genotyping; no analysis of water/sanitation variables
Hepatitis E virus infections among patients with acute febrile jaundice in Burkina Faso.	Dimeglio C, Kania D, Mantono JM, Kagoné T, Zida S, Tassembedo S, et al.	To identify HEV genotypes and prevalence among Yellow Fever-negative jaundice patients	2019	Retrospective cross-sectional molecular	Burkina Faso	AFRO	Patients with acute febrile jaundice (national surveillance)	G2	Arid/Northern climate; increasing age; male gender	18.2% (IgG); 2.6% (Acute: IgM+/RNA+)	2013–2016	No	Not reported	23 acute; 164 exposed	Lack of longitudinal data on G2b clinical outcomes; impact of co-infections (HBV/HCV) not explored
Hepatitis E virus prevalence among blood donors, Ouagadougou, Burkina Faso.	Traoré KA, Ouoba JB, Rouamba H, Nébié YK, Dahourou H, Rossetto F, et al.	To determine the prevalence of HEV IgG and IgM in the healthy blood donor population	2016	Cross-sectional serosurvey	Burkina Faso	AFRO	Blood donors (Ouagadougou)	Not specified	Increasing age; urban environment; contact with pork (implied by related studies)	39.0% (IgG); 1.9% (IgM)	2014–2015	No	Not reported	270 (IgG+); 13 (IgM+)	Lack of HEV RNA screening; potential for transfusion-transmitted HEV (TT-HEV) not yet quantified
Seroprevalence of hepatitis E virus in an adult urban population from Burundi.	Aubry P, Niel L, Niyongabo T, Kerguelen S, Larouze B.	To determine HEV seroprevalence in an adult urban population in Burundi	1997	Cross-sectional seroepidemiological	Burundi	AFRO	Adults in urban setting	Not reported	Age, urban residence, possible waterborne exposure	9.6% (anti-HEV IgG)	1995–1996	No	Not applicable	Not specified	No genotype data; cross-sectional design; limited geographic coverage; small sample size; lack of longitudinal follow-up; no outbreak assessment
Markers of hepatitis C and E virus in Burundi (central Africa).	Aubry P, Larouze B, Niyongabo T, Niel L.	To assess prevalence of HEV and HCV markers in Burundi	1997	Cross-sectional serological survey	Burundi	AFRO	General population	Not reported	Age, rural residence, possible waterborne exposure	12.5% (anti-HEV IgG)	1995–1996	No	Not applicable	Not specified	No genotype data; limited geographic coverage; cross-sectional design; small sample size; no outbreak information; lack of longitudinal follow-up
Hepatitis E in Sub Saharan Africa – A significant emerging disease.	Bagulo H, Majekodunmi AO, Welburn SC.	To review HEV epidemiology, burden, and transmission routes across SSA	2020	Systematic review	Sub-Saharan Africa (Pooled)	AFRO	General population, pregnant women, and refugee/IDP cohorts	G1, G2, G3	Displacement (Refugee/IDP camps); fecal-oral water contamination; animal contact	Highly variable (<1% to >40% depending on region)	1990–2019	Yes (Analysis of multiple)	Multiple	Thousands (pooled)	No data from 50% of SSA countries; lack of molecular evidence for transmission routes; low public/clinical awareness
First documented outbreak of Hepatitis E in Northern Cameroon.	Maurice D, Abassora M, Marcelin N, Richard N.	To identify the cause of an acute jaundice syndrome (AJS) outbreak initially suspected as Yellow Fever	2013	Outbreak investigation and serological analysis	Cameroon	AFRO	Patients with jaundice and fever (Touboro District)	G1, G3	Poor hygiene; poverty; shared water sources near Cameroon-Chad border	89.2% (IgM); 78.4% (IgG+IgM)	2013	Yes	2013 (Sept–Oct)	33 confirmed cases	Retrospective molecular typing was needed to confirm multiple co-circulating genotypes
Hepatitis E virus infections among patients with acute febrile jaundice in two regions of Cameroon: First molecular characterization of hepatitis E virus genotype 4.	Modiyinji AF, Tankeu LTA, Monamele CG, Yifomnjou Moumbeket MH, Tagnouokam Ngoupo PA, Tchetgna Simo H, et al.	To determine HEV prevalence and characterize genotypes among patients with acute febrile jaundice	2024	Cross-sectional molecular and serological	Cameroon	AFRO	Patients presenting with acute febrile jaundice	G4	Acute febrile illness; possible waterborne/foodborne exposure	11.3% (anti-HEV IgG/IgM)	2022–2023	No	Not applicable	312 patients	First report of genotype 4 in Cameroon; limited geographic coverage; small sample size; no longitudinal follow-up; lack of data on community transmission
A systematic review of the epidemiology of hepatitis E virus in Africa.	Kim J-H, Nelson KE, Panzner U, Kasture Y, Labrique AB, Wierzba TF.	To characterize the epidemiology, severity, and distribution of HEV across the African continent	2014	Systematic review	Multicountry (Evidence from 28/56 countries)	AFRO	General population, pregnant women, and outbreak cohorts	G1, G2, G3	Poor sanitation; displacement (refugee camps); seasonal flooding; pregnancy	Highly variable (<1% to >80%)	1979–2014 (Data range)	Yes (17 reported)	1979–2014	35,300 reported cases; 650 deaths	Lack of data from 50% of African countries; underreporting of sporadic cases; limited molecular surveillance
Clinical and epidemiological aspects of a hepatitis E outbreak in Bangui, Central African Republic.	Goumba AI, Konamna X, Komas NP.	To define clinical signs and epidemiological patterns of an HEV outbreak	2011	Outbreak investigation	Central African Republic (CAR)	AFRO	Patients (aged 1–87) presenting with jaundice or malaria-like symptoms	G1, G2	Rainy season (flooding); use of contaminated well water; overflowing drains	79.5% (IgG); 51.8% (IgM)	2004–2005	Yes	2004	213 (Confirmed IgM+)	Lack of molecular typing for all samples; limited data on long-term sequelae in the pediatric cohort
Seroprevalence and risk factors of recent infection with hepatitis E virus during an acute outbreak in an urban setting in Chad, 2017.	Vernier L, Lenglet A, Hogema BM, Moussa AM, Ariti C, Vollmer S, et al.	To estimate HEV seroprevalence and identify household-level risk factors during an urban outbreak	2018	Cross-sectional serosurvey	Chad	AFRO	Participants from 241 households in Am Timan	G1	Sharing latrines; not using soap; animals sleeping inside compound	59.6% (IgG); 7.7% (IgM)	2017	Yes	2016–2017	1,443 suspected cases (AJS)	Limited impact of community-wide chlorination; high non-response/absence rate (37%)
High prevalence and diversity of hepatitis viruses in suspected cases of yellow fever in the Democratic Republic of Congo.	Makiala-Mandanda S, Le Gal F, Ngwaka-Matsung N, Ahuka-Mundeke S, Onanga R, Bivigou-Mboumba B, et al.	To assess prevalence and diversity of hepatitis viruses, including HEV, among patients suspected of yellow fever	2017	Cross-sectional serological and molecular	Democratic Republic of Congo	AFRO	Patients suspected of yellow fever	Not reported	Acute febrile illness; suspected yellow fever; possible waterborne or foodborne exposure	7.5% (anti-HEV IgG)	2015–2016	No	Not applicable	421 patients	Limited genotype data; focused on suspected yellow fever cases; cross-sectional design; no longitudinal follow-up; limited generalizability to general population
Detection of hepatitis E virus of genotype 3 in a farm pig in Kinshasa (Democratic Republic of the Congo)	Kaba M, Colson P, Musongela J-P, Tshilolo L, Davoust B.	To investigate if commercial pigs in Sub-Saharan Africa serve as a reservoir for HEV	2010	Cross-sectional molecular survey	Democratic Republic of the Congo (DRC)	AFRO	Pietrain pigs on a commercial farm in Kinshasa	G3	International animal trade (imported from Belgium)	2.5% RNA positive (1/40 fecal samples)	2008 (Sampling)	No	Not reported	1 (Molecularly confirmed)	Tiny sample size (40); lacks human serology from the same farm; limited to one breed of pig
Outbreak of enterically-transmitted hepatitis due to hepatitis A and hepatitis E viruses.	Coursaget P, Buisson Y, Enogat N, Bercion R, Baudet J-M, Delmaire P, et al.	To investigate the viral etiology of a massive jaundice epidemic among locals and expatriates	1998	Retrospective outbreak investigation	Djibouti	AFRO	Indigenous Djiboutians and French soldiers/families	Not specified	Contaminated municipal water; recent floods/heavy rains	19% (Control Group IgG)	1993–1994	Yes	1993–1994	111 recorded cases (clinical subset)	Lack of molecular sequencing; potential underreporting of asymptomatic childhood HEV cases
Seroprevalence of hepatitis E amongst pregnant women in Asmara, Eritrea.	Tekeste TG, Abakar AD, Talha AA, Khalid AM.	To determine HEV seroprevalence among pregnant women in Asmara	2017	Cross-sectional seroepidemiological study	Eritrea	AFRO	Pregnant women attending antenatal clinics	Not reported	Age, occupation, source of drinking water, sanitation practices	9.8% (anti-HEV IgG)	2016	No	Not applicable	Not specified	No genotype data; cross-sectional design; limited geographic coverage; small sample size; lack of longitudinal follow-up
Hepatitis E virus infection among pregnant women in Africa: systematic review and meta-analysis.	Dagnew M, Belachew A, Tiruneh M, Moges F.	To estimate the pooled seroprevalence of HEV among pregnant women in Africa	2019	Systematic review and meta-analysis	Africa (Multicountry)	AFRO	Pregnant women (pooled)	G1, G2	Geographic location; assay method used; sanitation levels; year of study	29.13% (Pooled IgG)	1988–2016 (Data range)	Not reported	Not reported	1,848 (Total positive)	Significant heterogeneity (I²=99.7%); lack of standardized diagnostic kits; scarcity of molecular data
Seroprevalence and risk factors of Hepatitis E Virus infection among pregnant women in Addis Ababa, Ethiopia.	Abebe M, Ali I, Ayele S, Overbo J, Aseffa A, Mihret A.	To determine the prevalence of anti-HEV antibodies and associated risk factors in urban pregnant women	2017	Cross-sectional sero-epidemiological study	Ethiopia	AFRO	Pregnant women (Gandhi Memorial Hospital and 4 health centers)	Not specified	Increasing age; lower educational status; poor sanitation/fecal-oral route	31.6% (IgG); 0.5% (IgM)	2014–2015	No	Not reported	122 (IgG+); 2 (IgM+)	Lack of molecular genotyping; environmental risk factors (water/waste) not fully analyzed; small sample size
Hepatitis E virus is highly prevalent among pregnant women in Gabon, central Africa, with different patterns between rural and urban areas.	Caron M, Kazanji M.	To evaluate HEV seroprevalence in pregnant women and compare urban vs. rural dynamics	2008	Cross-sectional sero-epidemiological study	Gabon	AFRO	Pregnant women (Urban Libreville & Rural areas)	Not specified	Rural residence; consumption of bushmeat; age; poor water source	14.1% (Overall); 20.6% (Rural); 10.4% (Urban)	2005–2006	No	Not reported	143 (IgG+); 10 (IgM+)	Lack of molecular sequencing to confirm genotypes; no long-term follow-up of IgM+ cases
Hepatitis E virus infection and acute‐on‐chronic liver failure in West Africa: a case–control study from The Gambia.	Shimakawa Y, Njai HF, Takahashi K, Berg L, Ndow G, Jeng‐Barry A, et al.	To evaluate the role of HEV infection in acute-on-chronic liver failure (ACLF) in West Africa	2016	Case–control study	The Gambia	AFRO	Patients with ACLF and matched controls	Not reported	Chronic liver disease; poor sanitation; contaminated water; age	Cases: 22% vs Controls: 6% (anti-HEV IgG)	2013–2015	No	Not applicable	120 cases and 120 controls	No genotype data; hospital-based study; limited geographic coverage; cross-sectional serology; small sample size; lack of long-term follow-up
Hepatitis E virus infections in HIV-infected patients in Ghana and Cameroon	Feldt T, Sarfo FS, Zoufaly A, Phillips RO, Burchard G, van Lunzen J, et al.	To assess HEV seroprevalence among HIV-infected patients in Ghana and Cameroon	2013	Cross-sectional seroepidemiological study	Ghana, Cameroon	AFRO	HIV-infected patients	Not reported	HIV infection; immunocompromised status; possible waterborne or foodborne exposure	Ghana: 15%; Cameroon: 13% (anti-HEV IgG)	2011–2012	No	Not applicable	Not specified	No genotype data; limited to HIV-infected patients; cross-sectional design; lack of longitudinal follow-up; small sample size; no outbreak context
Sero-prevalence and risk factors for hepatitis E virus infection among pregnant women in the Cape Coast Metropolis, Ghana.	Obiri-Yeboah D, Asante Awuku Y, Adu J, Pappoe F, Obboh E, Nsiah P, et al.	To determine HEV seroprevalence and associated risk factors among pregnant women in Cape Coast, Ghana	2018	Cross-sectional seroepidemiological study	Ghana	AFRO	Pregnant women attending antenatal clinics	Not reported	Age, education, occupation, source of drinking water, sanitation practices	12.3% (anti-HEV IgG)	2017	No	Not applicable	Not specified	No genotype data; cross-sectional design; limited geographic coverage; small sample size; lack of longitudinal follow-up
Prevalence of HIV and viral hepatitis markers among healthcare workers in the Republic of Guinea.	Ostankova Y V, Shchemelev AN, Boumbaly S, Balde TAL, Zueva EB, Valutite DE, et al.	To determine the prevalence of HIV and viral hepatitis markers, including HEV, among healthcare workers	2023	Cross-sectional serological study	Guinea	AFRO	Healthcare workers	Not reported	Occupational exposure; hospital setting; blood contact; hygiene practices	5.2% (anti-HEV IgG)	2022	No	Not applicable	Not applicable	No genotype data; limited to healthcare workers; cross-sectional design; lack of longitudinal follow-up; small sample size; no outbreak context
Seroprevalence and Phylogenetic Characterization of Hepatitis E Virus (Paslahepevirus balayani) in Guinean Pig Population.	Doukouré B, Le Pennec Y, Troupin C, Grayo S, Eiden M, Groschup MH, et al.	To determine HEV seroprevalence and phylogenetic characteristics in pigs in Guinea	2024	Cross-sectional serological and molecular study	Guinea	AFRO	Domestic pigs	G3	Pig farming; animal husbandry; potential zoonotic exposure	0.57	2022	No	Not applicable	Not applicable	Limited human seroprevalence data; cross-sectional design; small geographic coverage; lack of One-Health integration to assess zoonotic risk
Increased liver injury in patients with chronic hepatitis and IgG directed against hepatitis E virus.	Sévédé D, Doumbia M, Kouakou V, Djehiffe V, Pineau P, Dosso M.	To assess the impact of HEV exposure on patients with chronic HBV/HCV infections	2019	Cross-sectional serological and clinical study	Côte d'Ivoire	AFRO	Participants (200 pregnant women; 92 CLD patients)	Not specified	Chronic HBV/HCV infection; age (older cohorts); crowded housing	18.4% (CLD patients); 1.5% (Pregnant women)	2019	No	Not reported	17 (CLD positive); 3 (Pregnant positive)	Biological mechanism of distant IgG-linked injury; lack of RNA data to confirm current vs. past infection; small CLD sample size
Serologic evidence for hepatitis E virus infection among patients with undifferentiated acute febrile illness in Kibera, Kenya.	Furukawa NW, Teshale EH, Cosmas L, Ochieng M, Gikunju S, Fields BS, et al.	To quantify HEV incidence and prevalence among acute febrile illness (AFI) cases	2016	Cross-sectional population-based surveillance	Kenya	AFRO	AFI patients and healthy residents (Kibera slum)	Not specified	HIV-positive status; increasing age; living in informal settlements (poor WASH)	37.8% (IgG); 25.7% (IgM)	2009–2012	No	Not reported	182 (IgG+); 124 (IgM+)	Molecular confirmation failed (NAT negative); potential for EIA cross-reactivity with other febrile illnesses
Hepatitis E outbreak, Dadaab refugee camp, Kenya, 2012.	Ahmed JA, Moturi E, Spiegel P, Schilperoord M, Burton W, Kassim NH, et al.	To describe the epidemiology and control measures of an HEV outbreak in a refugee camp	2013	Outbreak investigation	Kenya	AFRO	Refugees in Dadaab camp	Not reported	Contaminated water; poor sanitation; crowded refugee setting	Not reported	Not reported	Yes	2012	339 confirmed cases	Lack of genotype confirmation; limited follow-up on long-term outcomes; small-scale outbreak documentation; incomplete individual-level risk factor data
Seroprevalence and Potential Risk Factors of Hepatitis E Virus Infection Among Pregnant Women in Tripoli, Libya.	Abdullah A, Ammara K, Kshedan L, Nami A, Sharef A.	To estimate HEV seroprevalence and identify associated risk factors among pregnant women in Tripoli	2023	Cross-sectional seroepidemiological study	Libya	AFRO	Pregnant women attending antenatal clinics	Not reported	Age, rural residence, water source, sanitation, dietary habits	8.5% (anti-HEV IgG)	2022	No	Not applicable	Not applicable	No genotype data; limited geographic coverage; cross-sectional design; lack of longitudinal follow-up; small sample size
Seroprevalence and Associated Risk Factors of Hepatitis E Virus Infection Among Blood Donors in Tripoli, Libya.	Albasheeri A, Huwiage G, Nami A, Ellafi A, Amara K, Mahmoud A.	To estimate HEV seroprevalence and identify risk factors among blood donors in Tripoli	2024	Cross-sectional seroepidemiological study	Libya	AFRO	Blood donors	Not reported	Age, sex, rural residence, water source, dietary habits	6.8% (anti-HEV IgG)	2023	No	Not applicable	Not applicable	No genotype data; limited population representation (healthy donors only); cross-sectional design; lack of longitudinal follow-up; no assessment of clinical outcomes
High prevalence of hepatitis E in humans and pigs and evidence of genotype-3 virus in swine, Madagascar.	Temmam S, Besnard L, Andriamandimby SF, Foray C, Rasamoelina-Andriamanivo H, Héraud J-M, et al.	To assess HEV seroprevalence in humans and pigs and detect genotype-3 HEV in swine	2013	Cross-sectional serological and molecular study	Madagascar	AFRO	Humans (general population) and domestic pigs	G3	Pig farming; contact with pigs; foodborne exposure	Humans: 14.5% (anti-HEV IgG); Pigs: 60%	2010–2011	No	Not applicable	Not applicable	Limited human genotype data; cross-sectional design; small sample size; lack of longitudinal follow-up; unclear risk quantification for human exposure
Seroprevalence for hepatitis E and other viral hepatitides among diverse populations, Malawi.	Taha TE, Rusie LK, Labrique A, Nyirenda M, Soko D, Kamanga M, et al.	To determine HEV seroprevalence among different populations in Malawi and assess risk factors	2015	Cross-sectional seroepidemiological study	Malawi	AFRO	General population, high-risk groups (including pregnant women)	Not reported	Age, rural vs urban residence, water source, sanitation	16% (anti-HEV IgG overall)	2012–2013	No	Not applicable	Not specified	No genotype data; cross-sectional design; limited geographic representation; heterogeneous population groups; lack of longitudinal follow-up
Hepatitis E virus infection in HIV-infected pregnant women and their children in Malawi.	Mancinelli S, Pirillo MF, Liotta G, Andreotti M, Jere H, Sagno J-B, et al.	To investigate HEV infection and seroprevalence among HIV-infected pregnant women and their children	2017	Cross-sectional seroepidemiological study	Malawi	AFRO	HIV-infected pregnant women and their children	Not reported	HIV infection; pregnancy; potential waterborne exposure	10.5% (anti-HEV IgG in mothers)	2015	No	Not applicable	Not specified	No genotype data; small sample size; cross-sectional design; limited follow-up; lack of general population comparison
An outbreak of hepatitis E in Northern Namibia, 1983.	Isaäcson M, Frean J, He J, Seriwatana J, Innis BL.	To retrospectively identify the cause of a 1983 "non-A, non-B" hepatitis outbreak	2000	Retrospective outbreak investigation	Namibia	AFRO	Residents of the Kavango region (including Angolan refugees)	G1	Lack of potable water; poor waste disposal; displacement (refugee status)	42% IgM (at outbreak end); 25% IgG	1983 (Samples)	Yes	1983	Hundreds (estimated)	15-year delay in confirmation; limited sample size for molecular work; lack of real-time environmental data
A systematic review of the epidemiology of hepatitis E virus in Africa.	Kim J-H, Nelson KE, Panzner U, Kasture Y, Labrique AB, Wierzba TF.	To synthesize available data on HEV prevalence, outbreaks, and risk factors across Africa	2014	Systematic review	Africa (Multi-country)	AFRO	General population, pregnant women, and outbreak cohorts	G1, G2, G3	Poor sanitation; fecal contamination of water; zoonotic contact; pregnancy	0% to 84% (Highly variable by region)	1980–2013	Yes (Multiple)	1979–2011	Thousands (cumulative)	Lack of standardized diagnostic assays; limited molecular data for zoonotic genotypes
Maternal and fetal outcomes of pregnancies complicated by acute hepatitis E and the impact of HIV status: A cross-sectional study in Namibia.	Heemelaar S, Hangula AL, Chipeio ML, Josef M, Stekelenburg J, van den Akker TH, et al.	To analyze maternal/fetal outcomes of acute HEV and assess the impact of HIV co-infection	2022	Retrospective cross-sectional study	Namibia	AFRO	Pregnant/postpartum women with reactive HEV IgM	G2	Informal settlements; poor WASH; third-trimester pregnancy; non-adherence to ART	Not assessed	2017–2019	Yes	2017–2022	70 (in cohort); ~8,000 (total outbreak)	Small sample size for HIV sub-groups; lack of long-term neonatal follow-up; biological mechanism of ART protection is unknown
The omitted epidemic—hepatitis E in the Lake Chad region.	Green A.	To draw attention to a massive, under-reported HEV outbreak amid a humanitarian crisis	2017	Case report	Niger, Nigeria, Chad (Lake Chad Basin)	AFRO	Refugees, IDPs, and host communities	G1	Conflict/Boko Haram; mass displacement; lack of clean water; poor WASH in IDP camps	Not reported	2017	Yes	2017	~2,000+ suspected cases; dozens of maternal deaths	Lack of high-level political/media attention; insufficient funding for HEV 239 vaccine deployment; data gaps due to conflict zone instability
Hepatitis E in Sub Saharan Africa – A significant emerging disease.	Bagulo H, Majekodunmi AO, Welburn SC.	To review HEV epidemiology in SSA, identify knowledge gaps, and assess evidence for sources of infection	2020	Systematic review	Sub-Saharan Africa (SSA)	AFRO	General population, pregnant women, IDPs/Refugees	G1, G2, G3	Displacement (IDP/Refugee camps); poor WASH; contact with livestock (pigs); pregnancy	Highly variable (Data from 25/49 countries)	1990–2019 (Review period)	Yes (Multiple)	Various (Focus on camp-based)	Thousands (50% of outbreaks in camps)	No data for 50% of SSA countries; lack of concrete evidence for transmission routes; low public/professional awareness
A systematic review of the epidemiology of hepatitis E virus in Africa.	Kim J-H, Nelson KE, Panzner U, Kasture Y, Labrique AB, Wierzba TF.	To synthesize available data on HEV prevalence, outbreaks, and risk factors across Africa	2014	Systematic review	Africa (Multi-country)	AFRO	General population, pregnant women, and outbreak cohorts	G1, G2, G3	Poor sanitation; fecal contamination of water; zoonotic contact; pregnancy	0% to 84% (Highly variable by region)	1980–2013	Yes (Multiple)	1979–2011	Thousands (cumulative)	Lack of standardized diagnostic assays; limited molecular data for zoonotic genotypes
Hepatitis A and E virus infections have different epidemiological patterns in Rwanda.	Twagirumugabe T, Saguti F, Habarurema S, Gahutu JB, Bergström T, Norder H.	To compare epidemiological patterns of hepatitis A and E virus infections in Rwanda	2019	Cross-sectional seroepidemiological study	Rwanda	AFRO	General population	Not reported	Age, urban vs rural residence, sanitation, water sources	HEV IgG: 6.4%	2017	No	Not applicable	Not applicable	No genotype data; limited sample size; cross-sectional design; lack of outbreak data; no longitudinal follow-up
Detection and molecular characterization of hepatitis E virus in domestic animals of São Tomé and Príncipe.	Mesquita JR, Istrate C, Santos-Ferreira NL, Ferreira AS, Abreu-Silva J, Veiga J, et al.	To detect and characterize HEV in domestic animals in São Tomé and Príncipe	2019	Cross-sectional molecular and serological study	São Tomé and Príncipe	AFRO	Domestic pigs and other livestock	G3	Animal husbandry; pig farming; potential zoonotic exposure	45–60% in pigs (anti-HEV IgG)	2017–2018	No	Not applicable	Not applicable	No human seroprevalence data; small geographic coverage; cross-sectional design; limited assessment of transmission to humans
First hepatitis E outbreak in Southeastern Senegal.	Sadio BD, Faye M, Kaiser M, Diarra M, Balique F, Diagne CT, et al.	To investigate the first reported HEV outbreak in Senegal and characterize the viral strain	2022	Molecular phylogenetic analysis	Senegal	AFRO	Residents of Kédougou (Southeast Senegal)	G2	Poor hygiene/sanitation; gold mining activities; migration from neighboring countries; flooding	64.6% (Overall in sampled cohort)	2012–2014 (Retrospective analysis)	Yes	2012–2014	1,045 positive (out of 1,617 tested)	Lack of prospective surveillance in mining areas; limited data on the environmental persistence of Genotype 2b; need for better rapid field diagnostics
Hepatitis E virus seroprevalence and associated risk factors in pregnant women attending antenatal consultations in Senegal.	Diouara AAM, Lo S, Nguer CM, Senghor A, Diop Ndiaye H, Manga NM, et al.	To estimate HEV seroprevalence and identify risk factors among pregnant women in Senegal	2022	Cross-sectional seroepidemiological study	Senegal	AFRO	Pregnant women attending antenatal clinics	Not reported	Age, rural residence, water source, sanitation, contact with pigs or pork	7.8% (anti-HEV IgG)	2021	No	Not applicable	Not applicable	No genotype data; cross-sectional design; limited geographic coverage; small sample size; lack of longitudinal follow-up
Detection of hepatitis E virus (HEV) in pork sold in Saint-Louis, the North of Senegal.	Tene SD, Diouara AAM, Kane A, Sané S, Coundoul S, Thiam F, et al.	To assess the presence and genetic characteristics of HEV in pork products sold for human consumption	2024	Cross-sectional molecular surveillance	Senegal	AFRO	Pork meat (n=65) and pork liver (n=9) samples from markets	G3	Consumption of undercooked pork/liver; handling of raw meat; lack of veterinary control at markets	5.4% RNA positivity (3.1% meat; 22.2% liver)	2022 (Sample collection)	No	Not reported	4 RNA-positive samples	Lack of human seroprevalence data in consumers/butchers in the same region; small liver sample size; need for national surveillance of swine farms
Hepatitis E Seroprevalence and Detection of Genotype 3 Strains in Domestic Pigs from Sierra Leone Collected in 2016 and 2017.	Suluku R, Jabaty J, Fischer K, Diederich S, Groschup MH, Eiden M.	To determine HEV seroprevalence and detect viral RNA in domestic pigs in Sierra Leone	2024	Cross-sectional molecular and serological survey	Sierra Leone	AFRO	Domestic pigs (4 districts: Bombali, Moyamba, Port Loko, Bo)	G3	Proximity to other farms (Port Loko cluster); potential for zoonotic transmission to handlers	4.0% (Overall)	2016–2017 (Samples)	No	Not reported	44 seropositive; 2 RNA-positive pools	Lack of human seroprevalence data (One Health gap); limited molecular sequences; low viral circulation makes tracing difficult
Epidemiology of viral hepatitis in Somalia: systematic review and meta-analysis study.	Hassan-Kadle MA, Osman MS, Ogurtsov PP.	To summarize the epidemiology and seroprevalence of viral hepatitis, including HEV, in Somalia	2018	Systematic review and meta-analysis	Somalia	AFRO	General population and at-risk groups	Not reported	Poor sanitation; water contamination; displacement; limited healthcare access	HEV IgG: 14–50% (range across studies)	Various (1990–2017)	Yes (some outbreaks reported)	Various	Not specified	Heterogeneity in study design, population, and assay methods; limited genotype data; underreporting of outbreaks; sparse longitudinal data
Hepatitis E virus: western cape, South Africa. World J Gastroenterol.	Madden RG, Wallace S, Sonderup M, Korsman S, Chivese T, Gavine B, et al.	To prospectively assess HEV IgG seroprevalence and risk factors using modern assays	2016	Prospective cross-sectional study	South Africa	AFRO	Participants (hospital patients and healthy blood donors)	G3	Age ≥ 30 years (OR 7.6); pork consumption (OR 2.05); bacon/ham consumption	27.9% (Overall); 21.9% (Age-adjusted)	2014–2015	No	Not reported	324 seropositive cases	Lack of large-scale molecular sequencing to map genotype diversity; need for surveillance of HEV in local swine populations
Hepatitis E in South Africa: evidence for sporadic spread and increased seroprevalence in rural areas.	Tucker TJ, Kirsch RE, Louw SJ, Isaacs S, Kannemeyer J, Robson SC.	To assess HEV seroprevalence and evidence of sporadic transmission in South Africa, with focus on rural vs urban areas	1996	Cross-sectional seroepidemiological study	South Africa	AFRO	Rural and urban populations	Not reported	Rural residence; possible environmental and waterborne exposure	Rural: 14%; Urban: 5% (anti-HEV IgG)	1993–1994 (study period)	No	Not applicable	Not applicable	No genotype data; small sample size; limited risk factor analysis; outdated data; lack of longitudinal follow-up
Hepatitis E virus in patients with acute hepatitis in Cape Town, South Africa, 2011.	Korsman S, Hardie D, Kaba M.	To determine the prevalence of HEV among patients presenting with acute hepatitis	2019	Retrospective laboratory-based study	South Africa	AFRO	Patients with acute hepatitis of unknown cause	G3	Likely zoonotic (pork consumption); age; underlying liver disease	4.2% (Anti-HEV IgG)	2011	No	Not reported	13 (Sero); 1 (RNA)	Small sample size; lack of general population data; limited molecular sequencing to confirm the full range of circulating genotypes
Countering hepatitis E infection in South Sudan in the backdrop of recent outbreak.	Chakraborty S, Mohapatra RK, Chandran D, Chopra H, Mishra S, Tuglo LS, et al.	To review the 2023 HEV outbreak and evaluate mitigation strategies, including vaccination	2023	Outbreak investigation	South Sudan	AFRO	Displaced persons (Bentiu PoC/IDP camp)	G1	Protracted flooding; poor sanitation (WASH); overcrowding; limited access to healthcare	Not assessed	2021–2023	Yes	2021–2023	~3,356 suspected; 100+ confirmed; 25 deaths	Need for large-scale vaccine efficacy data in pregnant women; long-term durability of the HEV 239 vaccine in IDP settings; impact of climate change/flooding on HEV re-emergence
High hepatitis E seroprevalence among displaced persons in South Sudan.	Azman AS, Bouhenia M, Iyer AS, Rumunu J, Laku RL, Wamala JF, et al.	To estimate HEV seroprevalence and assess risk factors among displaced populations in South Sudan	2017	Cross-sectional seroepidemiological study	South Sudan	AFRO	Displaced persons in camps	Not reported	Overcrowding; poor sanitation; contaminated water; displacement	~54% (anti-HEV IgG)	2012–2013 (study period)	No	Not applicable	Not applicable	No genotype data; cross-sectional design limits causal inference; potential selection bias; limited data on incident infection or clinical outcomes
A systematic review of the epidemiology of hepatitis E virus in Africa.	Kim J-H, Nelson KE, Panzner U, Kasture Y, Labrique AB, Wierzba TF.	To systematically review and synthesize available data on HEV seroprevalence, outbreaks, and risk factors across Africa	2014	Systematic review	Africa (multiple countries)	AFRO	General population, outbreak cases, and at-risk groups	G1, G2	Waterborne transmission; poor sanitation; displacement; zoonotic exposure (limited)	Varies by country and study (range: 3–80%)	Various (1995–2012)	Yes	Various	Variable; thousands of cases reported across outbreaks	Heterogeneity in study design, populations, and serological assays; limited genotype data; inconsistent outbreak reporting; underrepresentation of some regions; lack of longitudinal incidence data
A single lineage of hepatitis E virus causes both outbreaks and sporadic hepatitis in Sudan.	Elduma AH, Zein MMA, Karlsson M, Elkhidir IME, Norder H.	To characterize HEV strains in Sudan and investigate the genetic link between outbreak and sporadic cases	2016	Phylogenetic analysis	Sudan	AFRO	Patients with acute hepatitis (Outbreak and sporadic)	G1	Displacement (IDP camps); fecal-oral transmission; contaminated water; poor sanitation	Not assessed	2011–2014	Yes	2011–2013	45 confirmed by PCR (from various clusters)	Lack of longitudinal data on population-wide immunity; missing data on animal reservoirs to rule out zoonosis; limited data on Genotype 1 stability over time
Hepatitis E virus epidemiology among HIV-infected women in an urban area in Tanzania	Harritshøj LH, Theilgaard ZP, Mannheimer E, Midgley SE, Chiduo M, Ullum H, et al.	To determine HEV seroprevalence and risk factors in HIV-infected women in Tanzania	2018	Cross-sectional serological study	Tanzania	AFRO	HIV-infected women (Tanga region)	Not specified	Age (increasing with age); urban residence; CD4 count (no direct correlation found)	10.7% (Anti-HEV IgG)	2013	No	Not reported	30 (out of 280)	Lack of a control group (HIV-negative); lack of molecular data to identify genotypes; unknown source of infection
Hepatitis E Virus (HEV) Seroprevalences in Pigs and among pork Butchers in two regions of Northern Togo.	Setondji KVM, Traoré KA, Ouoba JB, Taale E, Ouoba BL, Nyakou BK, et al.	To assess HEV seroprevalence in pigs and occupationally exposed butchers/breeders	2023	Cross-sectional sero-epidemiological survey	Togo	AFRO	Butchers/breeders and 176 slaughtered pigs	Not specified	Occupation (butchering/breeding); handling raw pig viscera; lack of PPE; pork consumption	80.1% (Pigs); 20.2% (Butchers - IgM); 5.6% (Butchers - IgG)	2021–2022	No	Not reported	141 (Pigs); 23 (Butchers)	Lack of molecular characterization (genotyping); small human sample size; absence of longitudinal transmission data
Hepatitis E Epidemic, Uganda.	Teshale EH, Howard CM, Grytdal SP, Handzel TR, Barry V, Kamili S, et al.	To describe the epidemiology and identify risk factors for the HEV epidemic in Northern Uganda	2010	Outbreak investigation	Uganda	AFRO	Residents of Kitgum District (Internal Displacement Camps)	G1	Contaminated drinking water; shared water containers; lack of latrines; washing hands in a common basin	Not assessed	2007–2008	Yes	2007–2009	10,196 (with 160 deaths)	Limited longitudinal follow-up of survivors; need for better rapid diagnostic tests in field settings; impact of overcrowding on transmission dynamics
Risk factors, person, place and time characteristics associated with Hepatitis E Virus outbreak in Napak District, Uganda.	Amanya G, Kizito S, Nabukenya I, Kalyango J, Atuheire C, Nansumba H, et al.	To investigate the cause, magnitude, and risk factors of the HEV outbreak in Napak	2017	Case-control study	Uganda	AFRO	Residents of Napak District (cases and controls)	Not specified	Drinking untreated water from open sources; lack of latrines; poor hand hygiene; animal proximity	Not assessed	2013–2014	Yes	2013–2014	1,368 suspected cases	Lack of molecular confirmation of the genotype; limited evaluation of long-term immunity post-outbreak; lack of data on maternal-fetal outcomes in this cohort
Hepatitis E virus seroprevalence and correlates of anti-HEV IgG antibodies in the Rakai District, Uganda.	Boon D, Redd AD, Laeyendecker O, Engle RE, Nguyen H, Ocama P, et al.	To evaluate HEV seroprevalence and its correlates among HIV-infected and uninfected adults	2018	Cross-sectional sero-survey	Uganda	AFRO	Adults (500 HIV-infected, 500 uninfected)	G3	Male sex; chronic Hepatitis B (HBV) co-infection; age; geographic location	47.0% (Overall)	2008–2009 (Sample collection)	No (Endemic setting)	Not reported	467 seropositive; 1 RNA-positive	Limited understanding of the source of HEV-3 (zoonotic vs. other); lack of longitudinal data on HIV/HEV/HBV triple infection
Seroepidemiology of hepatitis E virus infection in an urban population in Zambia: strong association with HIV and environmental enteropathy.	Jacobs C, Chiluba C, Phiri C, Lisulo MM, Chomba M, Hill PC, et al.	To determine the seroprevalence of HEV and identify associated risk factors in an urban Zambian population	2014	Cross-sectional seroepidemiological	Zambia	AFRO	Urban adult population (including HIV-positive individuals)	Not reported	HIV infection; environmental enteropathy; poor sanitation; low socioeconomic status	~42% (anti-HEV IgG)	2011–2012 (study period)	No	Not applicable	Not applicable	No genotype data; cross-sectional design limits causal inference; lack of incidence data; limited assessment of animal/foodborne exposure
Hepatitis E virus infection in pigs: a first report from Zambia.	Chambaro HM, Sasaki M, Muleya W, Kajihara M, Shawa M, Mwape KE, et al.	To investigate the presence and genetic characteristics of HEV in pigs in Zambia	2021	Cross-sectional molecular surveillance	Zambia	AFRO	Domestic pigs	G3	Pig farming; zoonotic exposure; close human–animal contact	47.7% (Anti-HEV IgG)	2019	No	Not reported	231 (Sero); 20 (RNA)	No human seroprevalence data; limited geographic coverage; absence of risk factor quantification; lack of human–animal transmission assessment
Seroprevalence of hepatitis E virus (HEV) antibody and the possible association with chronic liver disease: a case-control study in Albania.	Kondili LA, Chionne P, Porcaro A, Madonna E, Taffon S, Resuli B, et al.	To assess HEV antibody prevalence in patients with chronic liver disease compared to controls and explore associations with liver disease severity	2006	Case‑control seroepidemiological study	Albania	EURO	Chronic liver disease patients (n = 109) and in‑patients without liver disease (controls, n = 190)	Not specified	Age > 50 yrs and HBsAg positivity were independently associated with HEV seropositivity; no association with animal contact or rural residence	36.6% among chronic liver disease cases vs 12.1% among controls; overall 21.1% across all subjects	Samples collected ~1995	No	Not reported	63 total anti‑HEV IgG positive (40 cases, 23 controls)	No viral RNA/genotype data to confirm circulating strains; hospital sample may not reflect general population; limited behavioral/environment exposure data beyond demographics.
Seroprevalence and incidence of hepatitis E in blood donors in Upper Austria.	Fischer C, Hofmann M, Danzer M, Hofer K, Kaar J, Gabriel C.	To estimate HEV seroprevalence and HEV RNA incidence among blood donors and inform transfusion safety considerations in Upper Austria	2015	Cross‑sectional serological and molecular	Austria (Upper Austria region)	EURO	Blood donors	G3	Not specifically analyzed; age was strongly correlated with higher IgG prevalence	Anti‑HEV IgG 13.55%	2013–2014	No** (endemic surveillance)	Not reported	7 RNA‑positive donors (RNA incidence ~0.01%, 1:8,416); 163 IgG positive (13.55% of 1,203)	No detailed behavioral or dietary risk data, limited representation beyond Upper Austria, and no longitudinal clinical follow‑up of donors.
Seroprevalence of hepatitis E in patients with chronic liver disease from East Azerbaijan, Iran.	Somi M, Farhang S, Majid G, Shavakhi A, Pouri A.	To determine anti‑HEV IgG seroprevalence in chronic liver disease (CLD) patients and compare it with healthy blood donors	2007	Cross‑sectional seroepidemiological	Iran (East Azerbaijan province)	EMRO	CLD patients and age‑matched blood donor controls	Not specified	Age (older individuals had higher positivity); no association with disease etiology, gender, family size, education or household size	27.5% HEV IgG in CLD patients vs 19.7% in blood donors	Samples collected ~2005–2006	No	Not reported	55 seropositive CLD patients; 39 seropositive blood donors	No molecular or genotype data; limited risk factor data beyond demographics; control group from blood donors only; lack of assessment of recent vs past infection (no IgM)
Prevalence of antibodies to the hepatitis E virus in the population of the Republic of Belarus.	Davydov V V, Zhavoronok S V, Rogacheva TA, Novik TP, Alatortseva GI, Nesterenko LN, et al.	To assess anti‑HEV IgG seroprevalence in general and clinical populations in Belarus, examining age, region, gender, and liver disease status	2022	Cross‑sectional seroepidemiological	Belarus	EURO	Healthy individuals and patients with liver disorders	Not specified	Age (increasing age correlated with higher seroprevalence); liver disease status had higher IgG	7.3% in healthy people; 11.2% in patients with elevated ALT; overall 9.6% (268/2,784)	Samples collected prior to 2022 (Brest & Minsk regions)	No	Not reported	2,784 screened; 268 seropositive	No HEV genotype or RNA data; lack of representative national sampling beyond two regions; absence of detailed behavioral risk factors and environmental exposure data.
Epidemiology and genotype 3 subtype dynamics of hepatitis E virus in Belgium, 2010 to 2017	Suin V, Klamer SE, Hutse V, Wautier M, Jacques M, Abady M, et al.	To describe epidemiological trends and molecular subtype distribution of symptomatic HEV infections in Belgium during 2010–2017, including age, sex, geography, and genotype dynamics	2019	Retrospective Molecular Surveillance	Belgium	EURO	Persons with suspected symptomatic HEV infection submitted to the National Reference Centre (n ≈ 8,941 tested; 417 confirmed cases; 217 sequenced)	G1, G3, G4	Regional differences in confirmation rates; foodborne/zoonotic sources implied (raw/undercooked pork products)	Not assessed	2010–2017	No	Not reported	417 confirmed hepatitis E cases; 217 sequenced	Lack of nationwide seroprevalence data; potential surveillance bias due to voluntary reporting; limited clinical exposure data and incomplete risk factor quantification.
First isolation of hepatitis E virus genotype 4 in Europe through swine surveillance in the Netherlands and Belgium.	Hakze-Van Der Honing RW, Van Coillie E, Antonis AFG, van der Poel WHM.	To survey HEV prevalence in swine and characterize circulating strains, including isolation of unusual genotypes	2011	Cross‑sectional molecular surveillance	Netherlands & Belgium	EURO	Swine fecal samples from slaughterhouses	G3, G4	Not directly assessed epidemiologically; findings suggest zoonotic reservoir potential	Not assessed	Samples collected 2008	No	Not reported	HEV detected in 15% Dutch pigs (genotype 3); 7% Belgian pigs with genotype 3f & 4b; genotype 4 isolated and experimentally shown infectious	Lack of direct human exposure data; absence of contemporaneous human clinical linkage to detected swine genotype 4; limited understanding of introduction route and human pathogenicity of this specific genotype in Europe.
Hepatitis E virus genotypes and subgenotypes causing acute hepatitis, Bulgaria, 2013–2015.	Bruni R, Villano U, Equestre M, Chionne P, Madonna E, Trandeva-Bankova D, et al.	To perform molecular characterization and phylogenetic analysis of HEV strains in Bulgarian patients with acute hepatitis.	2018	Molecular epidemiological study	Bulgaria	EURO	Patients with acute non-A-C hepatitis	G3	Consumption of pork/wild boar meat; Older age; Male gender.	26.4% (RNA positivity in the acute cohort)	2013–2015	No (Sporadic/Endemic)	Not reported	38 RNA+ cases	Lack of concurrent animal sampling to definitively match human and swine strains in the same region; small geographic focus.
Data on the prevalence of hepatitis E virus in Bulgaria.	Teoharov P, Kevorkyan A, Raycheva R, Golkocheva-Markova E, Trandeva-Bankova D, Andonov A.	To present early national data on HEV infection prevalence in Bulgaria	2014	Observational epidemiologic report	Bulgaria	EURO	Mixed patient populations (clinical hepatitis cases and serologic screens)	Not reported	Risk factors not systematically analyzed; likely fecal‑oral/zoonotic exposure with older age associated with higher prevalence (later studies show pattern)	HEV seropositivity reported up to ~20.9% overall in Bulgarian populations in later aggregated data (range varies by group, e.g., 5.9%–24.5%) (PMC)	Data prior to 2014 (varied years)	Not focused on an outbreak	Not reported	Not specified	No detailed seroepidemiologic breakdown published in this brief report; lack of HEV genotype data; standardized assay use; limited exposure/risk factor data; need for larger representative and molecular studies.
Seroepidemiology of hepatitis E in patients on haemodialysis in Croatia.	Mrzljak A, Dinjar-Kujundzic P, Knotek M, Kudumija B, Ilic M, Gulin M, et al.	To estimate HEV seroprevalence, risk factors, and active infection among patients undergoing haemodialysis (HD) in Croatia	2020	Cross‑sectional serological and molecular	Croatia	EURO	Haemodialysis patients from six facilities	Not specified	Age > 60 yrs, residence in continental Croatia, and blood transfusion history were associated with HEV IgG seropositivity	27.9% HEV IgG; IgM 0.04%; HEV RNA 0%	Samples collected before 2020 (study period)	No	Not reported	110 IgG positive out of 394 tested	Lack of genotype confirmation due to absence of HEV RNA; no longitudinal data on outcomes; limited general population comparison within Croatia.
Insights into hepatitis E virus epidemiology in Croatia.	Jelicic P, Ferenc T, Mrzljak A, Jemersic L, Janev-Holcer N, Milosevic M, et al.	To analyze HEV seroprevalence in professionally exposed groups, transplant recipients, and the general population.	2022	Cross-sectional serosurvey	Croatia	EURO	Mixed populations: Vets, Hunters, Forestry workers, Transplant recipients, Pregnant women, General Pop	G3	Occupational animal contact (Veterinarians/Hunters); Older age; Pet ownership; Liver transplantation.	15.2% (Vets); 14.9% (Hunters); 19.3% (LTRs); 7.1% (Gen Pop)	2016–2021	No (Endemic)	Not reported	110 total IgG+ cases across groups	Need for HEV RNA prevalence data in a larger sample; clinical significance of pet ownership needs further investigation.
A special risk group for hepatitis E infection: the first record of North Cyprus.	Süer K, Güvenir M, Aykac A.	To assess anti‑HEV antibody prevalence in occupational groups working with animals in North Cyprus	2018	Cross‑sectional seroepidemiological study	Cyprus (North Cyprus; TRNC)	EURO	Employees in animal industry (animal husbandry workers, veterinarians, butchers) and non‑exposed individuals	Not reported	Occupational exposure to animals (husbandry, veterinary work, butchery) associated with higher seropositivity	IgG 3.0% (12/400); IgM 0.25% (1/400)	Samples collected 2018	No	Not reported	13 total seropositive (12 IgG; 1 IgM)	No genotype data; small sample limited to occupational groups; absence of risk factor quantification beyond occupational category; lack of linkage with animal HEV prevalence.
Endemic hepatitis E in the Czech Republic.	Chalupa P, Vasickova P, Pavlik I, Holub M.	To characterize the clinical and epidemiological features of autochthonous HEV infections in the Czech Republic.	2014	Retrospective clinical cohort study	Czech Republic	EURO	Hospitalized patients with acute hepatitis E	G3	Consumption of raw/undercooked pork (especially pig slaughter products); Male gender; Older age.	Not assessed	2005–2012	No (Endemic/Sporadic)	Not reported	61 clinical cases (59 autochthonous)	Need for systematic screening in high-risk food products; lack of long-term follow-up for potential chronicity in these patients.
Imported viral hepatitis in the Czech Republic.	Dlhý J, Benes C.	To describe the epidemiology of imported viral hepatitis, including hepatitis E, in the Czech Republic	2007	Retrospective Surveillance Analysis	Czech Republic	EURO	Patients with diagnosed viral hepatitis	G1	Travel to HEV-endemic countries (Asia, Africa)	HEV IgM positive: 3/220 (~1.4%)	2000–2005	No	Not reported	3 confirmed imported HEV cases	Limited sample size; focused only on imported cases; no systematic population seroprevalence; no genotype data for locally acquired infections; lack of detailed exposure information.
Hepatitis E virus genotype 4, Denmark, 2012.	Midgley S, Vestergaard HT, Dalgaard C, Enggaard L, Fischer TK.	To evaluate temporal trends of HEV seroprevalence in farmers (occupationally exposed) versus blood donors (general population) in Denmark	2008	Cross-sectional serological	Denmark	EURO	Farmers (n = 328) and blood donors	Not reported	Occupational swine contact, farming exposure	Farmers: 50.4% in 2003–2004 vs 30.5% in 1983–1985; Blood donors: 20.6% in 2003–2004 vs 10.0% in 1983–1985	Samples collected 1983–1985 and 2003–2004	No	Not reported	Farmers: 165 IgG positive; Blood donors: 421 IgG positive	No molecular genotyping; lack of dietary exposure analysis; cross-sectional design limits causal inference; need for longitudinal follow-up and RNA testing to detect active infections.
Time trend of the prevalence of hepatitis E antibodies among farmers and blood donors: a potential zoonosis in Denmark	Christensen PB, Engle RE, Hjort C, Homburg KM, Vach W, Georgsen J, et al.	To evaluate temporal trends of HEV seroprevalence in farmers (occupationally exposed) versus blood donors (general population) in Denmark	2008	Cross-sectional serological study	Denmark	EURO	Farmers and blood donors	Not reported	Occupational swine contact, farming exposure	Farmers: 50.4% in 2003–2004 vs 30.5% in 1983–1985; Blood donors: 20.6% in 2003–2004 vs 10.0% in 1983–1985	Samples collected 1983–1985 and 2003–2004	No	Not reported	Farmers: 165 IgG positive; Blood donors: 421 IgG positive	No molecular genotyping; lack of dietary exposure analysis; cross-sectional design limits causal inference; need for longitudinal follow-up and RNA testing to detect active infections.
High prevalence of hepatitis E antibodies among Danish prisoners and drug users.	Christensen PB, Engle RE, Jacobsen SEH, Krarup HB, Georgsen J, Purcell RH.	To assess HEV seroprevalence in high-risk groups in Denmark and compare with the general population	2002	Cross-sectional serological study	Denmark	EURO	Prisoners, injecting drug users, blood donor controls	Not reported	High-risk behaviors: incarceration, injection drug use	Prisoners: 30.1% IgG positive; PWID: 41.3% IgG positive; Blood donors: 15.1% IgG positive	Samples collected 1997–2000	No	Not reported	Prisoners: 49; PWID: 38; Blood donors: 47	No genotype data; lack of molecular testing to confirm active infection; cross-sectional design limits causal inference; behavioral and dietary exposures not fully detailed.
Hepatitis E virus infection in different groups of Estonian patients and people who inject drugs.	Kuznetsova T V, Ivanova-Pozdejeva A, Reshetnjak I, Geller J, Värv K, Rumvolt R, et al.	To assess HEV exposure and active infection in different clinical populations and people who inject drugs (PWID) in Estonia	2018	Cross-sectional serological and molecular study	Estonia	EURO	Hospital patients with liver disease, general patients, PWID, and blood donors (comparison)	G3	Injection drug use, older age; possible parenteral exposure; zoonotic exposure not excluded	Overall IgG 7.6%; PWID ~13–14%; liver disease patients ~9%; blood donors ~4%	Samples collected 2013–2015	No	Not reported	Several RNA-positive cases detected (low proportion)	Limited dietary/zoonotic exposure data; small numbers of RNA-positive cases; lack of longitudinal follow-up to assess chronicity, especially in PWID.
Hepatitis E virus in patients with unexplained hepatitis in Finland	Kantala T, Maunula L, von Bonsdorff C-H, Peltomaa J, Lappalainen M.	To determine whether HEV contributes to cases of unexplained acute hepatitis in Finland	2009	Retrospective serological study	Finland	EURO	Patients with unexplained hepatitis	G3	Not systematically assessed; presumed autochthonous zoonotic exposure	1.8% anti-HEV IgM; 2.7% anti-HEV IgG among unexplained hepatitis cases	Samples collected 2000–2007	No	Not reported	6 acute HEV infections identified (IgM and/or RNA positive)	Limited clinical exposure data; small number of confirmed cases; lack of population comparator; need for prospective surveillance to quantify true HEV burden in Finland.
Hepatitis E virus antibodies in Finnish veterinarians.	Kantala T, Kinnunen PM, Oristo S, Jokelainen P, Vapalahti O, Maunula L.	To assess occupational exposure to HEV by estimating anti-HEV seroprevalence among veterinarians in Finland	2017	Cross-sectional occupational seroepidemiological study	Finland	EURO	Veterinarians compared with blood donor controls	Not reported	Occupational animal contact, particularly swine exposure and years of veterinary practice	10.2% anti-HEV IgG among veterinarians vs 6.3% in blood donors	Samples collected 2013–2014	No	Not reported	23 IgG-positive veterinarians	Absence of genotype data; lack of detailed dietary exposure assessment; cross-sectional design limits causal inference; no evaluation of active infection (HEV RNA).
Transfusion-transmitted hepatitis E virus infection in France.	Gallian P, Pouchol E, Djoudi R, Lhomme S, Mouna L, Gross S, et al.	Review the evidence for transfusion-transmitted HEV (TT-HEV) in France and evaluate the impact of donor screening.	2019	Systematic review	France	EURO	Blood donors and transfusion recipients	G3	Transfusion of RBCs, platelets, or plasma; Immunosuppression in recipients.	22.4% (National IgG average mentioned)	2012–2017 (Review range)	No (Endemic TT-HEV cases)	Not reported	Multiple TT-HEV cases reviewed	Uncertainty regarding the infectious dose in blood components; need for long-term data on the cost-effectiveness of universal vs. selective screening.
Prevalence of anti-hepatitis E virus antibodies in French blood donors.	Boutrouille A, Bakkali-Kassimi L, Cruciere C, Pavio N.	To estimate the prevalence of anti-HEV IgG antibodies among French blood donors and assess regional exposure	2007	Cross-sectional seroepidemiological study	France	EURO	Blood donors from multiple regions	Not reported	Not specifically assessed; geographic variation suggested differing exposure patterns	3.2% anti-HEV IgG overall (range ≈ 1.1%–5.0% by region)	Samples collected 2003–2004	No	Not reported	≈ 32 IgG-positive donors	Absence of genotype data, lack of detailed risk factor analysis (dietary, occupational), and limited regional representativeness compared with later high-prevalence studies in southern France.
Hepatitis E virus antibodies in blood donors, France.	Mansuy JM, Bendall R, Legrand-Abravanel F, Saune’ K, Mie’douge M, Ellis V, et al.	To determine anti-HEV seroprevalence and HEV RNA circulation among blood donors in southwestern France	2011	Cross-sectional serological study	France (Southwest)	EURO	Blood donors	G3	Consumption of raw/undercooked pork products, particularly pig liver sausages (figatellu)	52.5% anti-HEV IgG; 0.9% HEV RNA positive	Samples collected 2003–2004	No (endemic circulation)	Not reported	277 IgG-positive donors; 5 RNA-positive donors	Limited generalizability beyond southwest France; lack of longitudinal follow-up for viremic donors; absence of standardized dietary exposure quantification across France.
Phylogenetic and Case-Control Study on Hepatitis E Virus Infection in Germany.	Wichmann O, Schimanski S, Koch J, Kohler M, Rothe C, Plentz A, et al.	To identify risk factors for autochthonous (locally acquired) HEV infection in Germany and characterize circulating virus strains using phylogenetic analysis	2008	Case-control study	Germany	EURO	Autochthonous HEV cases matched to controls from the general population	G1, G3, G4	Consumption of offal (animal organs) and wild boar meat were significantly associated with autochthonous infection	Not assessed	Data collected May 2006–Aug 2007	No (not focused on a discrete outbreak)	Not reported	45 autochthonous HEV cases (matched to 135 controls)	Limited power to detect smaller risk factors; need for broader foodborne exposure quantification; lack of comprehensive data on other potential transmission routes.
Hepatitis E virus seroprevalence among adults, Germany.	Faber MS, Wenzel JJ, Jilg W, Thamm M, Höhle M, Stark K.	To estimate HEV seroprevalence in a nationally representative sample of adults in Germany and assess demographic associations	2012	Cross-sectional	Germany	EURO	Adults aged 18–79 years from the national health survey	Not specified	Age was significantly associated with seropositivity (increasing with age); sex and residence were not	16.8% HEV IgG (95% CI 15.6%–17.9%)	Samples collected 2008–2011	No	Not reported	Not reported	Lack of direct molecular genotype data for these seropositive individuals, limited data on specific behavioral/food exposure risks, and underrepresentation of persons with migration background.
Seroprevalence and incidence of hepatitis E virus infection in G erman blood donors.	Juhl D, Baylis SA, Blümel J, Görg S, Hennig H.	To estimate anti-HEV IgG seroprevalence, incidence of seroconversion, and HEV RNA incidence among blood donors in Germany and assess factors associated with HEV infection	2014	Prospective serological and molecular	Germany	EURO	Blood donors	G3	Not deeply analyzed; incidence increased with older age and male sex	Seroprevalence ~17.9% (varied by region/age); Seroconversion incidence ~2–3% per year; HEV RNA prevalence ~1:4,038 donations (~0.025%)	Serology & RNA data collected 2011–2012	No	Not reported	RNA-positive donors ~14/57,060; numerous seroconversions over 1-year follow-up	Need for longitudinal risk factor analysis (diet, occupational exposure), broader genotype characterization, and clinical follow-up of viremic donors.
Prevalence of hepatitis E in liver transplant recipients in Greece.	Sinakos Ε, Gioula G, Liava C, Papa A, Papadopoulou E, Tsakni E, et al.	To assess the prevalence of HEV infection in liver transplant recipients in Greece using HEV RNA testing	2018	Prospective cross-sectional cohort study	Greece	EURO	Liver transplant recipients followed at the national centre	G3	Not specifically quantified (mostly routine clinical context)	1.3% HEV RNA positive (1/76 patients)	Samples collected Dec 2016–Mar 2017	No (not an outbreak study)	Not reported	1 RNA-confirmed HEV infection with acute hepatitis flare	Small sample size; lack of longitudinal follow-up for chronicity; absence of wider serology data (IgG/IgM) in this cohort; limited evaluation of exposure/risk factors beyond transplant status.
Testing Hepatitis E Seroprevalence among HIV-Infected Patients in Greece: THE SHIP Study.	Antonopoulou N, Schinas G, Kotsiri Z, Tsachouridou O, Protopapas K, Petrakis V, et al.	To investigate prevalence, potential for chronicity, and risk factors of HEV among people living with HIV (PLWHIV).	2024	Multicenter cross-sectional	Greece (5 major University hospitals)	EURO	People living with HIV	Not specified	Male gender; Higher age; Co-infection with HAV (significant association); Sexual transmission routes.	16.5% (IgG); 8.6% (IgM); 2.3% (RNA)	2021–2023	No (Endemic focus)	Not reported	115 IgG+; 60 IgM+; 16 RNA+	Absence of chronicity cases despite RNA positivity; need for larger longitudinal follow-up to understand seroconversion patterns in PLWHIV.
Hepatitis E virus antibodies in hemodialysis patients: an epidemiological survey in central Greece.	Stefanidis I, Zervou EK, Rizos C, Syrganis C, Patsidis E, Kyriakopoulos G, et al.	To determine the prevalence of anti-HEV among hemodialysis (HD) patients in a semi-rural region of central Greece.	2004	Cross-sectional serological survey	Greece (Thessalia region)	EURO	Hemodialysis patients	Not specified	HD unit of Karditsa (highest risk); Semi-rural environment; No link found to HBV/HCV co-infection.	4.8% (Overall HD patients); 9.8% (Karditsa Unit)	2001	No (Sporadic cases)	Not reported	17 anti-HEV IgG positive	Need to identify specific intra-unit transmission factors; lack of molecular data to confirm if cases were zoonotic or environmental.
Characterization and zoonotic potential of endemic hepatitis E virus (HEV) strains in humans and animals in Hungary.	Reuter G, Fodor D, Forgách P, Kátai A, Szűcs G.	To investigate the genetic relationship between HEV strains in humans and potential animal reservoirs in Hungary.	2009	Molecular cross-sectional study	Hungary	EURO	Humans, domestic pigs, wild boars	G3	Zoonotic transmission; consumption of raw/undercooked pork or wild boar meat.	14.6% (Humans); 33.7% (Pigs); 12.7% (Boars)	2005–2007	No (Endemic)	Not reported	21 human, 105 pig, 7 boar cases	Need for longitudinal studies to determine if specific farm management practices influence viral shedding in pigs.
Characteristics of hepatitis E viral infections in Hungary.	Ulbert ÁB, Bukva M, Magyari A, Túri Z, Hajdú E, Burián K, et al.	To determine epidemiological features, seroprevalence, and genotypes among hospital patients with suspected hepatitis.	2022	Retrospective clinical study	Hungary	EURO	Hospital patients with signs of acute hepatitis	G3	Male gender (67% of cases); Age >40 (95% of cases); Chronic comorbidities (hypertension).	31.0% (anti-HEV IgG); 5.1% (anti-HEV IgM)	2010–2022	No (Endemic/Sporadic)	Not reported	429 IgG+; 70 IgM+; 7 RNA+	Need for broader molecular characterization; limited RNA detection rate (10.9%) among seropositive patients.
Low prevalence of hepatitis E in Iceland: a seroepidemiological study.	Löve A, Björnsdottir TB, Olafsson S, Björnsson ES.	To determine the seroprevalence of HEV IgG antibodies among the general population, pig farm workers, and patients with suspected drug‑induced liver injury (DILI) in Iceland	2018	Cross‑sectional seroepidemiological survey	Iceland	EURO	Healthy volunteers, pig farm workers, and DILI study participants	Not reported	Foreign travel/out‑of‑Iceland residence was the most common characteristic among HEV‑IgG positive individuals, suggesting importation rather than local exposure risk.	2.1% overall HEV IgG seropositivity (6/291)	Samples tested before 2018 (study collected sera contemporaneously)	No	Not reported	Not reported	Small sample size; lack of genotype data; limited number of pig farm workers tested; inability to define domestic transmission sources due to most positives having foreign exposure.
Hepatitis E virus infection in the Irish blood donor population.	O’Riordan J, Boland F, Williams P, Donnellan J, Hogema BM, Ijaz S, et al.	To determine the HEV IgG seroprevalence and incidence of HEV viremia in Irish blood donors and assess implications for blood safety	2016	Cross‑sectional serological and molecular	Ireland	EURO	Blood donors	G3	Not directly assessed—viremia seen predominantly in younger donors, indicating possible demographic risk	Anti‑HEV IgG 5.3% overall (ranging 1.1% in 18–29 yrs to 33.3% in males >60 yrs)	Serology: 2012; RNA screening: Dec 2013–Jun 2014	No	Not reported	HEV RNA detected in 5/24,985 donations (~1 in 4,997; 0.02%); only 1 donor was IgM reactive	Need for longitudinal data, clinical linkage of asymptomatic viremia to outcomes, detailed risk factor analysis for autochthonous HEV exposure, and policy evaluation of universal screening after implementation.
Hepatitis E virus (HEV) infection in Ireland	Hickey C, Spillane D, Benson J, Levis J, Fanning LJ, Cryan B, et al.	To report on the prevalence of HEV antibodies in a cohort of routine clinical blood samples in Ireland	2016	Cross‑sectional serological survey	Ireland	EURO	Routine blood samples from patients	Not specified	Risk patterns by age groups observed; older age groups had higher IgG positivity	8% anti‑HEV IgG positive (16/198)	2016	No (not an outbreak report)	Not reported	Not reported	Small sample size; lack of genotype data; no risk factor quantification beyond demographics; limited representativeness of general population.
Hepatitis E in Israel: A nation-wide retrospective study.	Erez-Granat O, Lachish T, Daudi N, Shouval D, Schwartz E.	To investigate the epidemiology, clinical features, and risk factors of acute hepatitis E virus (HEV) infections diagnosed in Israel over a 20‑year period	2016	Retrospective cohort review	Israel	EURO	Patients diagnosed with acute HEV infection	G1	Suspected risk factors for autochthonous cases: consumption of water/food in areas with poor sanitation, eating non‑kosher meat, animal contact; in travel‑related cases: food/water exposures abroad (WJGnet)	Seroprevalence not the primary focus (clinical case series); background national HEV IgG seroprevalence ~10.6% reported elsewhere (CDC)	Cases diagnosed 1993–2013	No (not defined as outbreak)	Not reported	68 acute HEV cases (59 interviewed) with detailed clinical/epidemiologic data (WJGnet)	Lack of genotype data for autochthonous cases (due to archival sample limitations), potential recall bias in risk behavior data, and need for molecular linkage between environmental and clinical HEV strains.
Hepatitis E virus genotype 3 in sewage and genotype 1 in acute hepatitis cases, Israel.	Ram D, Manor Y, Gozlan Y, Schwartz E, Ben-Ari Z, Mendelson E, et al.	To detect and characterize HEV RNA in sewage samples and in patients with acute hepatitis in Israel, and identify circulating HEV genotypes	2016	Cross‑sectional molecular surveillance	Israel	EURO	Sewage from treatment facilities and acute hepatitis patients	G1, G3	Environmental presence of HEV‑3 suggests local circulation; travel history identified in clinical cases (G1)	Not direct seroprevalence in study; referenced background IgG ~10.6% in general population (PMC)	Samples collected 2013–2015	No (not an outbreak investigation)	Not reported	3 acute HEV‑RNA positive patients (all returning travelers from India, genotype 1); 14 sewage samples positive for HEV RNA (genotype 3) (PMC)	Lack of clear clinical cases of HEV‑3 infection despite environmental detection; need for active surveillance, molecular epidemiology linking sewage HEV to human infection, and risk factor analysis for autochthonous transmission.
Identification of Hepatitis E Virus Genotypes 3 and 7 in Israel: A Public Health Concern?	Shirazi R, Pozzi P, Gozlan Y, Wax M, Lustig Y, Linial M, et al.	To isolate and characterize HEV sequences from animals and humans in Israel to determine circulating genotypes and assess public health implications	2021	Case series	Israel	EURO	Camel sera, swine feces, suspected human acute hepatitis cases	G1, G3, G7	Not analyzed in explicit epidemiological detail; animal reservoirs (swine, camels) highlighted as potential but unconfirmed risk sources	~10% human anti‑HEV seroprevalence previously reported; study confirms high seropositivity in animal reservoirs (camels >65%, swine >65%)	Human & animal samples 2017–2020; prior seroprevalence ~10%	No defined outbreak (surveillance study rather than outbreak investigation)	Not reported	2 human HEV‑RNA positives detected (1 confirmed HEV‑1; 1 unsequenced)	Lack of human cases linked to HEV‑3 or HEV‑7 despite animal circulation; need for longitudinal human surveillance, risk factor quantification, and molecular linkage between animal and human infections.
Hepatitis E virus genotype 4 outbreak, Italy, 2011.	Garbuglia AR, Scognamiglio P, Petrosillo N, Mastroianni CM, Sordillo P, Gentile D, et al.	To investigate a cluster of acute hepatitis E cases in central Italy and identify the causative genotype and source.	2013	Outbreak investigation	Italy (Central)	EURO	Patients with acute clinical hepatitis	G4	Consumption of raw pork liver sausages (fegatella); local porcine reservoir.	Not reported	2011	Yes	2011	5 confirmed cases	Need for wider surveillance of local pig populations for G4; limited geographic scope of the investigation.
Hepatitis E in Italy: a silent presence.	Mauceri C, Clemente MG, Castiglia P, Antonucci R, Schwarz KB.	To critically review published seroprevalence data on HEV in Italy, identify individuals and groups at risk, and assess possible HEV importation through migration	2018	Expert synthesis	Italy	EURO	General population and specific subgroups covered in the literature (e.g., blood donors, immigrants)	G1, G3	Consumption of raw or under‑cooked pork and other potentially contaminated foods; immigration from high‑endemic countries	Reported seroprevalence across studies ranged from ~0.12% to ~49% in different Italian regions and populations	Data from studies spanning ~1994–2017 aggregated	No specific outbreak focus (review of endemic and sporadic data)	Not reported	Not reported	Heterogeneity in serological assays and study designs; lack of standardized national seroprevalence data; limited molecular/genotype linkage to clinical cases; incomplete risk factor quantification across regions.
Epidemiology of hepatitis E virus in European countries.	Lapa D, Capobianchi MR, Garbuglia AR.	To review and summarize the serological and epidemiological data on HEV infection in Europe, including prevalence, genotypes, risk groups, and clinical features	2015	Expert synthesis	Multiple European countries	EURO	Includes general population and specific risk groups (e.g., blood donors, swine farmers)	G3	Occupational swine exposure and pig contact identified as major risk factors according to reviewed studies	Anti‑HEV antibody prevalence 1.3%–52% across countries and populations	Various years as reported in included studies	Not the focus of review (no specific outbreak analyzed)	Not reported	Not reported	Variability in seroprevalence estimates due to assay differences, lack of standardized study designs across countries, limited genotype data linked to specific human exposure pathways, and heterogeneity in surveillance systems across Europe. (MDPI)
Detection of hepatitis E antibodies in Kazakhstan: a pilot study.	Cainelli F, Hortelano G, Negmetzhanov B, Ibrayeva A, Kaliaskarova K, Bulanin D, et al.	To assess the presence of anti‑HEV IgG antibodies among a convenience sample of Kazakh residents to determine whether HEV has been circulating in Kazakhstan	2018	Cross‑sectional serological	Kazakhstan	EURO	199 participants including construction workers, volunteers at a city health event, and outpatient clinic visitors	Not reported	Not explored in detail — demographic distributions (age, sex) described, no specific exposures analyzed	5.5% overall anti‑HEV IgG positive (7/103 males 6.8%; 4/89 females 4.5%)	Samples collected in 2017	No	Not reported	Not reported	Lack of HEV genotype data, population‑representative sampling, and detailed risk factor analysis to identify transmission sources in Kazakhstan.
Sero-epidemiological study of the hepatitis epidemic in Mitrovica in the aftermath of the war in Kosovo	Rey JL, Ramadani Q, Soarès JL, Nicand E, Ibrahime D, Preteni E, et al.	To investigate the etiology and risk factors of an acute hepatitis outbreak following the return of refugees.	2002	Case-control	Kosovo (Mitrovica)	EURO	Clinical patients; school children; refugees.	Not specified	Use of contaminated well-water; poor sanitation post-conflict; consumption of local watermelon (for HAV).	7.7% (Anti-HEV IgM in sick persons)	1999	Yes (Mixed HAV/HEV outbreak)	1999	8 HEV-confirmed cases (out of 104 tested)	Limited molecular data to confirm HEV genotype; small sample size for HEV compared to HAV; need for long-term monitoring of water safety in post-conflict zones.
The estimation of the hepatitis E proportion in the etiological structure of acute viral hepatitis in certain regions of of Kyrgyzstan.	Alatortseva GI, Lukhverchik LN, Nesterenko LN, Dotsenko V V, Amiantova II, Mikhailov MI, et al.	To determine the role of HEV in the etiology of acute viral hepatitis (AVH) and assess its clinical/laboratory impact.	2019	Cross-sectional	Kyrgyzstan (Osh, Batken regions)	EURO	Patients with acute viral hepatitis, Pregnant women	G1, G3	Fecal-oral route (G1); Pregnancy; Seasonal shifts (increasing toward autumn); Living in Southern regions.	29.9% (AVH patients); 5.9% (Pregnant women)	2016–2019	No (Endemic/Sporadic focus)	Not reported	103 HEV markers in AVH; 87 IgG+ in pregnant women	Lack of universal screening in pediatric hepatitis; need for more extensive molecular typing to distinguish G1 vs G3 frequency.
Complete sequence of a Kyrgyzstan swine hepatitis E virus (HEV) isolated from a piglet thought to be experimentally infected with human HEV	Lu L, Drobeniuc J, Kobylnikov N, Usmanov RK, Robertson BH, Favorov MO, et al.	To determine and analyze the complete genome sequence of an HEV isolate recovered from the stool of a Kyrgyzstan piglet that had been experimentally inoculated with material from a human hepatitis case, and to compare this isolate with human HEV strains	2004	Molecular virology	Kyrgyzstan	EURO	HEV from pig stool, piglet experimentally inoculated with human HEV‑containing material	G3	Not directly assessed in epidemiological terms; main focus was molecular characterization and phylogenetic placement	Not reported	Not reported	Yes — contextual human HEV outbreak in Kyrgyzstan from which the human inoculum originated	Outbreak period (human source) ≈ late 1990s (1980s–1990s outbreak described in region)	Not applicable (sequencing study)	Lack of direct linkage between human and swine strains despite inoculation attempt; no ecological risk factor data; need for broader surveys to connect swine and human HEV circulation and assess zoonotic transmission pathways.
Seroprevalence of hepatitis E virus in Lithuanian domestic pigs and wildlife.	Spancerniene U, Buitkuviene J, Grigas J, Pampariene I, Salomskas A, Cepuliene R, et al.	To determine HEV prevalence in domestic pigs and wildlife (boars, deer, moose, roe deer) in Lithuania.	2017	Cross-sectional zoonotic survey	Lithuania	EURO	Domestic pigs, wild boars, deer/moose/roe deer	Not specified	Age of pigs (fattening pigs > sows); Direct contact with wild animals; Intensive farming.	44.9% (Pigs); 57.2% (Boars); 2.4% (Roe deer)	2013–2014	No (Animal surveillance)	Not reported	806 animal samples total	Lack of human seroprevalence data in Lithuania to correlate with animal findings; need for molecular typing to confirm zoonotic transmission routes.
Hepatitis E virus antibody prevalence among persons who work with swine.	Drobeniuc J, Favorov MO, Shapiro CN, Bell BP, Mast EE, Dadu A, et al.	To determine HEV antibody prevalence and risk factors in populations with and without occupational exposure to swine.	2001	Cross-sectional study	Moldova	EURO	Swine farmers vs. non-exposed comparison group	Not specified	Cleaning barns (OR=2.46); assisting sows at birth; drinking raw milk (OR=1.61); years of occupational exposure.	51.1% (Farmers) vs. 24.7% (Comparison)	1997–1998	No (Endemic)	Not reported	519 participants total	Lack of molecular sequencing to confirm the specific genotype at the time; need to further investigate "raw milk" as a non-porcine transmission route.
Acute hepatitis E in Montenegro: epidemiology, clinical and laboratory features.	Terzic D, Dupanovic B, Mugosa B, Draskovic N, Svirtlih N.	To evaluate incidence, demographic, clinical and laboratory features of acute HEV infection among patients with acute viral hepatitis in Montenegro	2009	Retrospective observational clinical study	Montenegro	EURO	Patients with acute viral hepatitis hospitalized or under outpatient follow‑up	Not reported	Low travel history; mostly autochthonous transmission; very limited reported animal contact	Acute HEV confirmed in 24/400 (6%) with positive IgM anti‑HEV	Cases from 2000–2007	No formal outbreak investigated (acute cases embedded within routine hepatitis diagnoses)	Not reported	24 acute HEV cases	Lack of molecular/genotype data, unclear transmission pathways, limited population coverage outside clinical setting, and absence of broader seroprevalence context in general population.
Silent hepatitis E virus infection in Dutch blood donors, 2011 to 2012.	Slot E, Hogema BM, Riezebos-Brilman A, Kok TM, Molier M, Zaaijer HL.	To detect silent HEV infection and estimate seroprevalence and viremia in a large sample of Dutch blood donations	2013	Cross‑sectional blood donor screening	The Netherlands	EURO	Blood donors (tested donations 2011–2012)	G3	Not specifically assessed; demographic patterns (age) reported	Anti‑HEV IgG ~27% overall (13% <30 yrs to 43% >60 yrs); IgM ~3.5% of IgG‑positives; HEV RNA detected ~17/45,415	Donations collected 2011–2012	No (no outbreak investigated)	Not reported	Not reported	Need for understanding transmission sources, clinical significance of silent infections, and the implications for blood safety policies given frequent asymptomatic viremia.
Hepatitis E in Norway: seroprevalence in humans and swine.	Lange H, Øverbø J, Borgen K, Dudman S, Hoddevik G, Urdahl AM, et al.	To estimate HEV seroprevalence in Norway and investigate the association between direct swine contact and human infection.	2017	Cross-sectional serosurvey	Norway	EURO	Blood donors, veterinarians, farm workers, and swine	Not specified	Occupational exposure (farm work); Increasing age; Working specifically with swine (for vets).	14% (Donors), 30% (Farm workers), 13% (Vets), 90% (Swine)	2017	No (Endemic)	Not reported	344 human and 137 swine IgG+ cases	Small sample size for occupational groups; lack of molecular sequencing to match human and swine strains directly.
Seroprevalence of hepatitis E virus (HEV) in a general adult population in Northern Norway: The Tromsø study.	Olsøy IB, Henriksen S, Weissbach FH, Larsen M, Borgen K, Abravanel F, et al.	To investigate HEV exposure rate in a presumed low-risk area and identify risk factors.	2019	Cross-sectional study	Norway (Tromsø)	EURO	General adult population	Not specified	Increasing age (OR 1.036/year); Higher education (OR 2.167).	11.4% (crude); 10.4% (age-matched)	2015–2016	No (Endemic)	Not reported	205 IgG+ cases identified	Lack of association with typical meat consumption; need to explore non-traditional zoonotic sources (e.g., reindeer/moose) or environmental factors.
Molecular and serological infection marker screening in blood donors indicates high endemicity of hepatitis E virus in Poland.	Grabarczyk P, Sulkowska E, Gdowska J, Kopacz A, Liszewski G, Kubicka‐Russel D, et al.	To investigate the prevalence of HEV infection markers (RNA and antibodies) and estimate HEV endemicity in Polish blood donors	2018	Cross‑sectional	Poland	EURO	Blood donors	G3	Not explicitly assessed as risk factors; analysis focused on endemicity and serological markers	IgG seroprevalence ~43.5% overall; IgM ~1.3%–1.9%; HEV RNA detected at low frequency (~1 in 1,266 initial reactive). HEV IgG varied by age and region (22.7%–60.8%).	Samples collected ~2013‑2016 (report covers serological screening period preceding publication)	No	Not reported	Not reported	Need for understanding drivers of high endemicity, the clinical relevance of asymptomatic infection, and implications for blood safety and transfusion transmission screening policies.
Seroprevalence of anti-HEV IgG in 182 Polish patients.	Bura M, Michalak M, Chojnicki M, Czajka A, Kowala-Piaskowska A, Mozer-Lisewska I.	To determine the prevalence of anti‑HEV IgG antibodies among a cohort of Polish patients and compare with anti‑HAV seroprevalence	2015	Cross‑sectional seroprevalence study	Poland	EURO	Adult patients including HIV‑positive subgroup	Not reported	Not specifically assessed; analysis included subgroup comparisons (e.g., HIV‑positive status)	15.9% anti‑HEV IgG (16.3% among interpretable results)	Samples collected Feb–Oct 2013	No	Not reported	Not reported	Lack of HEV genotyping; limited contextual risk factor data (e.g., animal contact, dietary exposures); small single‑center sample limits generalizability.
A nationwide serosurvey of hepatitis E virus antibodies in the general population of Portugal.	Nascimento MSJ, Pereira SS, Teixeira J, Abreu-Silva J, Oliveira RMS, Myrmel M, et al.	To estimate the seroprevalence of HEV antibodies and explore demographic risk profiles in a representative sample of the Portuguese population	2018	Cross‑sectional serosurvey	Portugal	EURO	General population	G3	Not specifically assessed (seroprevalence examined by age, sex, region)	Overall anti‑HEV IgG 16.3%; IgM 0.48%	Samples collected July 2015–Feb 2016	No	Not reported	Not reported	Need for understanding clinical impact, actual infection sources, and standardization of serological assays for cross‑study comparison.
Task Force for a rapid response to an outbreak of severe acute hepatitis of unknown aetiology in children in Portugal in 2022.	Grau-Pujol B, Martins JV, Goncalves I, Rodrigues F, de Sousa R, Oliveira D, et al.	To describe the establishment and outcomes of a multidisciplinary task force for rapid detection and response to severe acute hepatitis of unknown origin in children	2023	Outbreak investigation	Portugal	EURO	Children with severe acute hepatitis of unknown aetiology (probable cases)	Not reported	Not specifically assessed as HEV was ruled out; investigation focused on adenovirus and other agents	Not reported	Not reported	Yes	2022	28 probable cases (reported by 31 Dec 2022)	Unclear aetiology; role of specific pathogens (e.g., adenoviruses) remains unresolved; lack of confirmed cause and risk factors specific to hepatitis outbreaks in children
Epidemiology of hepatitis E in South-East Europe in the" One Health" concept.	Mrzljak A, Dinjar-Kujundzic P, Jemersic L, Prpic J, Barbic L, Savic V, et al.	To summarize HEV epidemiology in humans, animals, and environment in South-East Europe under the One Health framework	2019	Expert synthesis	South-East Europe (Croatia, Serbia, Bosnia-Herzegovina, Slovenia, etc.)	EURO	Humans (general population, blood donors, patients), animals (pigs, wild boar), environmental sources	G1, G3	Zoonotic transmission (pigs, wild boar), environmental contamination, travel-related	Variable (1–27% across populations and countries)	Variable (across included studies)	Yes (some outbreaks described)	Various years	Not applicable (secondary synthesis)	Heterogeneity of study designs; inconsistent serologic assays; limited longitudinal monitoring; gaps in animal-human transmission data; incomplete genotype characterization
A case of import of genotype 4 hepatitis E virus into Russia.	Mikhailov ML, Malinnikova EY, Kyuregyan KK, Isaeva O V.	To describe the first documented case of HEV-4 in Russia and identify its origin through phylogenetic analysis.	2016	Case Report	Russia (Moscow)	EURO	Adult patient with acute hepatitis	G4	Travel to France (specifically Corsica); consumption of local food products.	Not reported	2016	No (Imported case)	Not reported	1 case	Need for clinical vigilance for "atypical" genotypes in non-travelers; risk of HEV-4 establishing itself in local Russian pig populations.
Geographic and temporal variability of hepatitis E virus circulation in the Russian Federation.	Mikhailov MI, Karlsen AA, Potemkin IA, Isaeva O V, Kichatova VS, Malinnikova EY, et al.	To assess HEV circulation, seroprevalence, and regional/temporal trends in Russia	2022	Retrospective surveillance and cross-sectional seroprevalence study	Russia	EURO	General population across multiple regions; blood donors; clinical cases	G3	Zoonotic/foodborne exposure; regional variability; possible waterborne in some areas	3–16% (anti-HEV IgG, depending on region)	2010–2020	Yes (some local outbreaks)	Various years	Not specified (aggregated across regions)	Heterogeneity of regional data; limited genotype resolution in some areas; underreporting of asymptomatic cases; incomplete longitudinal follow-up
Seroprevalence and anti‐HEV persistence in the general population of the Republic of San Marino.	Rapicetta M, Kondili LA, Pretolani S, Stroffolini T, Chionne P, Villano U, et al.	To estimate HEV seroprevalence and evaluate persistence of anti-HEV antibodies in the general population	1999	Cross-sectional seroepidemiological study	San Marino	EURO	General population (adults)	Not specified	Not specified	3.2% (anti-HEV IgG)	1995–1996	No	Not applicable	Not applicable	Small sample size; lack of genotype confirmation; limited follow-up; outdated data; restricted geographic coverage
Prevalence of hepatitis E virus (HEV) antibodies in Serbian blood donors.	Petrović T, Lupulović D, de Oya NJ, Vojvodić S, Blázquez A-B, Escribano-Romero E, et al.	To determine anti-HEV IgG prevalence and presence of HEV RNA in volunteer blood donors.	2014	Cross-sectional seroprevalence study	Serbia	EURO	Volunteer blood donors	G3	Older age (significant trend); traditional consumption of piglet meat; contact with animals.	15% (IgG)	2014	No (Endemic)	Not reported	30 IgG+ cases identified	Small sample size (n=200); lack of HEV RNA detection in donors; need for large-scale longitudinal surveillance of the blood supply.
Seroprevalence of Hepatitis E Virus in Roma settlements: A comparison with the general population in Slovakia.	Halánová M, Veseliny E, Kalinová Z, Jarčuška P, Janičko M, Urbančíková I, et al.	To compare anti-HEV IgG prevalence between inhabitants of Roma settlements and the general population.	2018	Cross-sectional study	Slovakia	EURO	Roma settlements (marginalized) vs. general population (ages 18–55)	Not specified	Lower education level; poor living conditions (lack of sewage/water systems); contact with animals.	21.5% (Roma) vs. 5.9% (General pop.)	2011–2012	No (Endemic)	Not reported	817 participants (452 Roma; 365 General)	Socio-economic factors driving the 3.5x higher prevalence in Roma communities need more specific environmental testing (e.g., water source contamination).
Hepatitis E virus in domestic pigs and surface waters in Slovenia: prevalence and molecular characterization of a novel genotype 3 lineage.	Steyer A, Naglič T, Močilnik T, Poljšak-Prijatelj M, Poljak M.	To investigate HEV prevalence in pigs and surface water and characterize the viral strains.	2011	Environmental and zoonotic surveillance	Slovenia	EURO	Domestic pigs (fecal/liver samples); Surface water samples	G3	Exposure to pig manure; contaminated surface water; consumption of pork.	2% to 11% (RNA positivity in pigs depending on age)	2007–2010	No (Surveillance)	Not reported	374 pig samples; 68 water samples	Need to determine the survival rate of HEV in the environment; more data needed to link these environmental strains to human clinical cases.
Prevalence of anti-hepatitis E virus antibodies and first detection of hepatitis E virus in wild boar in Slovenia.	Žele D, Barry AF, Hakze-van der Honing RW, Vengušt G, van der Poel WHM.	To determine the prevalence of HEV infection in wild boar and identify circulating virus	2016	Cross-sectional wildlife surveillance	Slovenia	EURO	Wild boar	G3	Zoonotic reservoir; potential for foodborne transmission	12.9% (anti-HEV antibodies in wild boar)	2013–2014	No	Not applicable	Not applicable	Limited sample size; lack of longitudinal monitoring; uncertain link to human infection; no human seroprevalence data
Epidemiology of hepatitis E virus in European countries.	Lapa D, Capobianchi MR, Garbuglia AR.	To provide an overview of HEV diffusion, serological data, and genotypes in Europe.	2015	Expert synthesis	Multiple European Countries	EURO	General population; blood donors; risk groups (swine farmers).	G3, G4	Ingestion of pork/wild boar; contact with pigs; blood transfusions.	1.3% to 52% (ranges across different countries)	2005–2015 (Review period)	No (Focus on sporadic/autochthonous cases)	Not reported	Not reported	Significant variability in seroprevalence due to different assays; need for standardized testing; under-recognition of chronic HEV in immunocompromised.
Increasing trends in hepatitis E hospitalisations in Spain, 1997 to 2019.	Guerrero-Vadillo M, Peñuelas M, Carmona R, León-Gómez I, Varela C.	To assess trends in HEV-related hospitalizations in Spain over two decades	2024	Retrospective hospital-based study	Spain	EURO	Hospitalized patients with HEV-related diagnoses	G3	Zoonotic/foodborne exposure; older age; male sex	Not reported	Not applicable	No	Not applicable	3,214 hospitalizations (1997–2019)	Lack of population-level seroprevalence data; no detailed exposure assessment; limited genotype confirmation; potential coding inaccuracies in hospital data
Community-based seroepidemiological survey of hepatitis E virus infection in Catalonia, Spain.	Buti M, Domínguez À, Plans P, Jardí R, Schaper M, Espuñes J, et al.	To estimate the prevalence of HEV infection in the general population of Catalonia	2006	Cross-sectional seroepidemiological survey	Spain	EURO	General population (community-based sample)	G3	Zoonotic/foodborne exposure (pork products)	4.4% (anti-HEV IgG)	2002–2003	No	Not applicable	Not applicable (seroprevalence study)	Limited geographic coverage; cross-sectional design; genotyping not performed; small sample size relative to national population
Hepatitis E virus genotype 3 microbiological surveillance by the Spanish reference laboratory: geographic distribution and phylogenetic analysis of subtypes from 2009 to 2019.	Muñoz-Chimeno M, Bartúren S, García-Lugo MA, Morago L, Rodríguez Á, Galán JC, et al.	To describe geographic distribution and phylogenetic characteristics of HEV-3 in Spain over a 10-year period	2022	National microbiological surveillance with phylogenetic analysis	Spain	EURO	Patients with laboratory-confirmed HEV infection	G3	Consumption of pork products; zoonotic exposure	Not reported	2009–2019	No	Not applicable	1,178 confirmed HEV cases	Lack of population-level seroprevalence data; limited exposure quantification; underreporting of asymptomatic cases; incomplete longitudinal follow-up
Endemic hepatitis E in two Nordic countries. Eurosurveillance.	Norder H, Sundqvist L, Magnusson L, Breum SØ, Löfdahl M, Larsen LE, et al.	To describe the epidemiology of endemic HEV in Sweden and Denmark	2009	Retrospective surveillance and molecular epidemiology	Sweden and Denmark	EURO	General population with acute hepatitis; blood donors; hospitalized patients	G3	Zoonotic transmission; consumption of pork products; travel-related exposure	4–17% (anti-HEV IgG, depending on cohort)	2005–2008	No	Not applicable	Not applicable	Lack of population-level incidence data; limited longitudinal follow-up; variability in assay sensitivity; incomplete genotype characterization
High seroprevalence against hepatitis E virus in patients with chronic hepatitis C virus infection.	Mellgren Å, Karlsson M, Karlsson M, Lagging M, Wejstål R, Norder H.	To investigate HEV seroprevalence and the presence of HEV RNA in a Swedish HCV cohort.	2017	Retrospective cohort study	Sweden	EURO	Patients with chronic Hepatitis C (HCV)	G3	Older age; male sex; potential environmental/foodborne exposure.	31% (in HCV patients) vs 16% (in blood donors)	2017 (Analysis of samples from 1990–2013)	No (Sporadic cases)	Not reported	148/476 (HCV group) were IgG+	Reason for higher prevalence in HCV patients remains unclear; need to determine if HCV increases susceptibility or if shared risk factors exist.
Hepatitis E virus as a cause of acute hepatitis acquired in Switzerland.	Fraga M, Doerig C, Moulin H, Bihl F, Brunner F, Müllhaupt B, et al.	To characterize clinical/epidemiological features of autochthonous HEV in patients with acute hepatitis.	2018	Retrospective multicenter study	Switzerland	EURO	Patients with acute hepatitis (multicenter)	G3	Consumption of pork/game meat (esp. "Figatellu"); older age; male sex.	20% (Anti-HEV IgG in the study cohort)	2007–2014	No (Sporadic cases)	Not reported	95 cases of acute HEV	Under-diagnosis in clinical practice; lack of systematic screening for HEV in patients with elevated liver enzymes.
Hepatitis E Virus seroprevalence and chronic infections in patients with HIV, Switzerland.	Kenfak-Foguena A, Schöni-Affolter F, Bürgisser P, Witteck A, Darling KEA, Kovari H, et al.	To determine HEV seroprevalence and assess for chronic HEV in HIV-infected individuals.	2011	Cross-sectional seroprevalence study	Switzerland	EURO	HIV-infected patients (Swiss HIV Cohort Study)	G3	Meat consumption (specifically "pate" and pork); older age; male sex.	4.4% (IgG)	2008–2010	No (Sporadic cases)	Not reported	33 positive for IgG (out of 748)	Low frequency of chronic HEV in this cohort compared to organ transplant recipients; need for larger longitudinal studies on HIV-HEV co-infection.
Hepatitis E virus infection in Turkey: a systematic review.	Leblebicioglu H, Ozaras R.	To synthesize epidemiological data and identify regional trends in Turkey.	2018	Systematic Review	Turkey	EURO	Diverse (Healthy donors, risk groups, pregnant women)	G1, G2, G3	Fecal-oral; agriculture/animal contact; pork/raw meat; older age.	0% – 12.4% (Average ~9.5% in healthy adults)	1990–2018 (Review period)	No (Sporadic cases only)	Not reported	Not reported	Lack of representative nationwide data; lack of molecular genotyping; no data on immunocompromised/SOT groups.
Characterization of hepatitis E virus from outbreak and sporadic cases in Turkmenistan.	Albetkova A, Drobeniuc J, Yashina T, Musabaev E, Robertson B, Nainan O, et al.	To genetically characterize HEV strains from outbreak-related and sporadic hepatitis E cases	2007	Molecular epidemiology study	Turkmenistan	EURO	Patients with acute hepatitis E (outbreak and sporadic cases)	G1	Waterborne transmission; poor sanitation	Not reported	Not applicable	Yes	2004–2005	Not clearly specified (multiple outbreak and sporadic cases analyzed)	No seroprevalence estimates; limited case counts; restricted geographic coverage; absence of longitudinal surveillance
Autochthonous hepatitis E in southwest England.	Dalton HR, Thurairajah PH, Fellows HJ, Hussaini HS, Mitchell J, Bendall R, et al.	To characterize the clinical and epidemiological features of locally acquired HEV cases.	2007	Retrospective case series	United Kingdom (Southwest England)	EURO	Patients with acute non-A, non-B, non-C hepatitis	G3	Local acquisition (no travel history); older age (median 65); male sex.	Not reported	Not reported	No (Sporadic cases)	Not reported	17 cases identified	Small sample size; exact source of infection (zoonotic vs. environmental) not confirmed; need for wider screening in unexplained hepatitis.
Epidemiology of hepatitis E in England and Wales: a 10-year retrospective surveillance study, 2008–2017.	Oeser C, Vaughan A, Said B, Ijaz S, Tedder R, Haywood B, et al.	To describe epidemiological trends and identify risk factors for acute HEV.	2019	Retrospective surveillance study	England & Wales	EURO	General population (patients with acute HEV)	G3	Consumption of pork/pork products; blood transfusion; older age; male sex.	~13% (General pop. estimate mentioned)	2008–2017	No single point-source outbreak (but year-on-year increase)	Not reported	7,313 laboratory-confirmed cases	Source of infection for many remains unclear; need for more molecular data on food chain; decline in cases in 2017 needs monitoring.
Acute viral hepatitis morbidity and mortality associated with hepatitis E virus infection: Uzbekistan surveillance data.	Sharapov MB, Favorov MO, Yashina TL, Brown MS, Onischenko GG, Margolis HS, et al.	To analyze long-term morbidity/mortality trends in AVH outbreaks.	2009	Retrospective surveillance study	Uzbekistan	EURO	General population (focus on infants & pregnant women)	G1	Fecal-oral (contaminated water); pregnancy; infancy.	Not reported	Not reported	Yes	1975–76 & 1985–87	~18,000 cases (reported outbreak estimates)	Unexplained high mortality in children <3 years; lack of molecular diagnostics.
Hepatitis E virus in South America: the current scenario.	Pisano MB, Martinez‐Wassaf MG, Mirazo S, Fantilli A, Arbiza J, Debes JD, et al.	Review the epidemiological status of HEV across South American countries.	2018	Systematic review	South America (Entire region)	AMRO	General population, blood donors, and immunocompromised	G1,G3,G4	Zoonotic (swine/wild boar); environmental (sewage); blood transfusion.	0.1% to 38% (varies by group)	Not reported	Yes	Various	Not reported	Subdiagnosis due to lack of awareness; clinical neglect; need for standardized kits.
First detection of hepatitis E virus in Central Argentina: Environmental and serological survey.	Wassaf MGM, Pisano MB, Barril PA, Elbarcha OC, Pinto MA, de Oliveira JM, et al.	To investigate HEV circulation in humans and the environment and provide the first evidence of HEV in Central Argentina	2014	Cross-sectional serological survey	Argentina (Central region)	AMRO	Asymptomatic adults (general population samples) and environmental water/sewage	G3	Environmental exposure; indirect evidence of fecal–oral and zoonotic transmission	Anti-HEV IgG ≈4–5% (low-level background exposure); IgM not detected	Samples collected 2009–2011	No	Not reported	No clinical cases reported	Limited geographic scope; small sample size; no RNA testing in human sera; cannot link environmental strains to human infection
Hepatitis E virus infection among blood donors in the South Caribbean: is screening warranted.	Schreuder I, Limper M, Gerstenbluth I, Osterhaus A, van Veen MG, Scherbeijn SMJ, et al.	To determine HEV exposure among blood donors and assess whether blood donor screening is justified	2016	Cross-sectional seroprevalence study	South Caribbean (Curaçao & Aruba)	AMRO	Voluntary blood donors	Not reported	Likely foodborne / zoonotic exposure (contextual inference only)	Anti-HEV IgG ≈7–8% overall; IgM rare/absent	Samples collected 2013–2014	No	Not reported	Seropositive donors only; no clinical cases	No genotype or RNA data; donor population may not represent general population; transfusion-transmission risk not directly measured
Epidemiology of acute hepatitis in the Stann Creek District of Belize, Central America.	Bryan JP, Reyes L, Hakre S, Gloria R, Kishore GM, Tillett W, et al.	Investigate the etiology of acute jaundice/hepatitis cases over 2 years.	2001	Cross-sectional	Belize (Stann Creek)	AMRO	Patients with acute jaundice and their household contacts	Not reported	Povertry; lack of indoor plumbing; age (seroprevalence increases with age).	8% (Overall IgG)	1996–1998	Yes	1994–1996	195 acute hepatitis cases identified	Absence of molecular data to confirm which genotype is circulating.
Seroprevalence of seven zoonotic pathogens in pregnant women from the Caribbean.	Wood H, Drebot MA, Dewailly E, Dillon L, Dimitrova K, Forde M, et al.	To estimate seroprevalence of selected zoonotic infections, including HEV, among pregnant women	2014	Cross-sectional serosurvey	Caribbean (multiple islands, incl. Trinidad & Tobago)	AMRO	Pregnant women attending antenatal clinics	Not reported	Likely foodborne and environmental exposure (zoonotic pathogens)	Anti-HEV IgG: ~8% (varied slightly by island); IgM not reported	Samples collected 2009–2011	No	Not reported	Seropositive individuals only; no clinical cases reported	No genotype data; limited geographic coverage; pregnancy-specific population; cannot generalize to overall population
Hepatitis E virus genotype 3 in humans and Swine, Bolivia.	Dell’Amico MC, Cavallo A, Gonzales JL, Bonelli SI, Valda Y, Pieri A, et al.	To reassess HEV seroprevalence and identify genotypes in humans and swine.	2011	Cross-sectional & Molecular	Bolivia (Southeastern Chaco)	AMRO	413 humans (rural) and local swine herds	G3	Living in rural settlements (>5 years); proximity to swine farming.	6.3% (IgG)	2007–2008	No (Endemic)	Not reported	4 human RNA+; 7 swine pools RNA+	Lack of data on clinical disease severity in the region.
Prevalence of antibodies against hepatitis A and E viruses among rural populations of the Chaco region, south‐eastern Bolivia.	Bartoloni A, Bartalesi F, Roselli M, Mantella A, Caceres Arce C, Paradisi F, et al.	To identify HEV in patients with acute non-A-C hepatitis.	2010	Retrospective Case Series	Brazil	AMRO	64 patients with acute hepatitis (negative for A, B, C)	G3	Occupational exposure to swine; living in suburban areas.	1.5% (Acute rate: 1/64 RNA+)	2004–2008	No (Sporadic)	Not reported	1 confirmed RNA+ case	Need for routine HEV screening in clinical "hepatitis panel."
First report of a human autochthonous hepatitis E virus infection in Brazil.	Dos Santos DRL, Lewis-Ximenez LL, da Silva MFM, de Sousa PSF, Gaspar AMC, Pinto MA.	To identify and characterize the first confirmed case of acute HEV infection acquired locally (not imported) in Brazil	2010	Case report	Brazil	AMRO	1 adult patient with acute non‑A/C hepatitis	G3	Likely zoonotic exposure (possible pork consumption), no travel to endemic regions (PubMed)	Not reported	2004–2008 sampling period (ScienceDirect)	No population outbreak reported	Not reported	1 case	No general population prevalence data; single case only; unclear specific source of exposure beyond possible pork ingestion
Prevalence and Molecular Characterization of the Hepatitis E Virus in Retail Pork Products Marketed in Canada.	Mykytczuk O, Harlow J, Bidawid S, Corneau N, Nasheri N.	To investigate the prevalence of HEV genomes in retail pork products and to genetically characterize detected HEV strains	2017	Cross-sectional molecular surveillance	Canada	AMRO	Retail pork products (pâtés, raw pork liver, sausages)	G3	Food product contamination, representing potential zoonotic exposure through consumption	HEV RNA detected in 47% of pork pâtés and 10.5% of raw pork livers; not detected in sausages (Springer Link)	Samples collected Mar 2014–Sep 2015 (Springer Link)	No reported human outbreak in this study	Not reported	38 positive pork product samples (out of 130 tested) (Springer Link)	Does not measure human seroprevalence; cannot determine infectivity from RNA alone; no direct human risk quantification; food safety implications need broader exposure data
Prevalence and Impact of Hepatitis E Virus Infection Among Persons With Chronic Hepatitis B Living in the US and Canada.	McGivern DR, Lin H-HS, Wang J, Benzine T, Janssen HLA, Khalili M, et al.	To determine HEV prevalence and impact among adults with chronic HBV	2019	Cross-sectional seroprevalence study	USA & Canada	AMRO	600 adults with chronic hepatitis B	Not reported	Older age, male sex, Asian race, lower education, foreign birth	IgG 28.5%, IgM 1.7%; no HEV RNA detected	Cohort period before 2017	Not reported	Not reported	Not reported	Limited genotype data; acute HEV rare; cohort-specific; not general population
Coinfection of hepatitis E virus and other hepatitis virus in Colombia and its genotypic characterization.	Peláez-Carvajal D, Martínez-Vargas D, Escalante-Mora M, Palacios-Vivero M, Contreras-Gómez, Lady.	Assess HEV seropositivity, coinfection with HAV, HBV, HCV, and genotype characterization	2016	Cross-sectional serological & molecular survey	Colombia	AMRO	1,097 serum samples from patients	G3	Coinfections with HAV, HBV, HCV	IgG 25.3% (278/1,097), IgM 5.7% (62/1,097)	2004-2014	Not reported	Not reported	Not applicable (serum study)	Limited risk factor data; clinical serum repository (not population cohort); need for broader epidemiological studies
Hepatitis E virus genotype 3 in Colombia: survey in patients with clinical diagnosis of viral hepatitis.	Rendon J, Hoyos MC, di Filippo D, Cortes-Mancera F, Mantilla C, Velasquez MM, et al.	To describe HEV infection and characterize the genotype in Colombian patients clinically diagnosed with viral hepatitis	2016	Prospective observational molecular survey	Colombia (Medellin, Antioquia)	AMRO	Patients ≥15 years old with clinical diagnosis of viral hepatitis	G3	No significant association with drinking water source, garbage collection, or pig contact	22.5% HEV positive by RNA detection(9/40 patients)	Samples collected Apr 2008 – Jul 2009	No discrete outbreak reported	Not reported	9 HEV infections (of 40 patients)	Limited sample size; no definitive zoonotic link established; lack of broader community data; clinical patient cohort (not general population)
Isolation, detection and characterization of swine hepatitis E virus from herds in Costa Rica.	Kase JA, Correa MT, Luna C, Sobsey MD.	Detect and characterize HEV in swine herds to assess zoonotic risk.	2008	Cross-sectional molecular & serological	Costa Rica	AMRO	Swine (herds from 3 provinces)	G3	Age of swine (nursery/grower pigs); Intensive farming conditions.	54% (Swine IgG)	~2004–2005	Not reported	26/48 pools PCR+	Not reported	Lack of linked human seroprevalence data in the same regions.
Hepatitis E virus infection in Latin America: a review.	Echevarría JM, González JE, Lewis‐Ximenez LL, Dos Santos DRL, Munné MS, Pinto MA, et al.	To summarize and synthesize existing evidence on the epidemiology, molecular data, transmission patterns, and knowledge gaps of hepatitis E infection across Latin America	2013	Systematic review	Latin America (regional overview)	AMRO	Varied populations from multiple studies (blood donors, general population, clinical cases, animals)	G1, G3	Identifies water‑borne transmission in Mexico/Caribbean; zoonotic/foodborne transmission linked to genotype 3 in South America; sanitation, pig exposure, and socioeconomic conditions implicated (PubMed)	Review reports wide variability in seroprevalence across countries (ranges from low to moderate depending on population and region)	Data synthesized from studies conducted from the 1990s–early 2010s (PubMed)	Yes — summarizes documented outbreaks (e.g., Mexico, Cuba)	Outbreak years vary by country and publication (e.g., late 1980s in Mexico; early 2000s in Cuba)	Not reported	Nothing specific mentioned
Acute hepatitis E virus infection in a Cuban patient.	Villalba M de la CM, Aválos AT, Lay L de los ÁR, Hernández A de JG, Corredor MB, Moreno AG, et al.	To report a clinical case of acute HEV infection in Cuba in a patient with no travel history	2005	Case report	Cuba	AMRO	Single adult patient with acute hepatitis E symptoms	Not specified	Indigenous HEV infection; no identified travel or known exposure history (Iris)	Not reported	Not reported	No formal outbreak documented, although HEV activity is known in Cuba (Iris)	Not reported	1 case	Single case report without community prevalence; genotype not confirmed in this specific case; limited risk exposure detail
Diagnosis of acute hepatitis E by antibody and molecular testing: a study on 277 suspected cases.	Echevarría JM, Fogeda M, Avellón A.	To analyze the performance of anti-HEV IgM and HEV-RNA testing in suspected acute cases.	2011	Retrospective Analysis	Spain	AMRO	Patients with suspected acute hepatitis (n=277)	G1, G3, G4	International travel (GT1); Autochthonous exposure (GT3).	11.4% (IgM)	2009–2010	Not reported	Not reported	30 acute cases identified	Lack of population‑level prevalence; focused on diagnostic accuracy rather than epidemiological prevalence; no robust genotype breakdown for all positives; not designed to estimate HEV circulation
Prevalence of antibodies to hepatitis A, C, and E viruses in different ethnic groups in French Guiana.	Talarmin A, Kazanji M, Cardoso T, Pouliquen J, Sankale‐Suzanon J, Sarthou J.	To determine seroprevalence of HAV, HCV, and HEV in various ethnic groups and areas of French Guiana	1997	Cross‑sectional seroprevalence study	French Guiana	AMRO	Sera tested for HEV antibodies in a general community sample	Not reported	Ethnicity and place of residence (recent immigrants had higher HEV rates)	6.4% overall anti‑HEV IgG; varied by ethnic group	Prevalence based on samples collected in the mid‑1990s	No specific outbreak reported	Not reported	Not reported	Lack of genotyping; limited exploration of environmental/behavioral risk details
Seroprevalence of seven zoonotic pathogens in pregnant women from the Caribbean.	Wood H, Drebot MA, Dewailly E, Dillon L, Dimitrova K, Forde M, et al.	To assess exposure to 7 zoonotic pathogens (including HEV) in pregnant women.	2014	Cross-sectional serosurvey	Grenada, St. Kitts & Nevis, Dominica	AMRO	Pregnant women	Not reported	Contact with farm animals; household water source; age.	1.3% (Overall average)	2005–2010	Not reported	5 (IgG+)	Not reported	Understanding the role of livestock (pigs) in these specific islands.
Seroprevalence of hepatitis E virus among United Nations Mission in Haiti (UNMIH) peacekeepers, 1995.	Gambel JM, Drabick JJ, Seriwatana J, Innis BL.	To determine HEV prevalence among multinational peacekeepers and investigate an acute cluster in the mission.	1997	Cross-sectional serosurvey	Haiti	AMRO	UN peacekeepers & Haitian civilians	G1	Origin from endemic regions (South Asia); poor field sanitation.	3% (Haitian civilians); 2%–62% (Military by country)	1995	Yes (Cluster of 4)	4 acute icteric cases; 7 asymptomatic (in sub-sample)	Long-term impact of imported HEV on local Haitian environment.	Nothing reported
Hepatitis E virus genotype 1, Cuba.	Villalba M de la CM, Lay L de los AR, Chandra V, Corredor MB, Frometa SS, Moreno AG, et al.	To molecularly characterize HEV strains from outbreaks and sporadic cases in Cuba.	2008	Outbreak Investigation	Cuba	AMRO	Patients from two outbreaks and sporadic cases (Surveillance program).	G1	Waterborne (Outbreak-related); fecal-oral route.	70%–77% (IgG in outbreaks)	1995–1998 (Samples)	Yes (Two clusters)	1995 & 1998	39 total (tested across cohorts)	Need for continuous surveillance to monitor shift from GT1 to zoonotic GT3.
Seroprevalence of Hepatitis A and Hepatitis E viruses among pregnant women in Haiti.	Tejada-Strop A, Tohme RA, Andre-Alboth J, Childs L, Ji X, de Castro V de OL, et al.	To determine the seroprevalence of HAV and HEV among pregnant women in Haiti	2019	Cross‑sectional serosurvey	Haiti	AMRO	Pregnant women attending antenatal clinics	Not specified	Geographic region (West vs non‑West) and demographic differences	IgG anti‑HEV 10.3%, IgM anti‑HEV 0.3%	Specimens from 2012 biannual sentinel survey	Not reported	Not reported	Not applicable (cross‑sectional seroprevalence)	No genotype data; HEV RNA not detectable; limited risk factor detail beyond region and age associations.
Fatal outbreaks of jaundice in pregnancy and the epidemic history of hepatitis E.	Teo C-G.	To reconstruct the epidemic history of hepatitis E, focusing particularly on fatal outbreaks of jaundice among pregnant women historically and the public‑health implications of HEV epidemics	2012	Systematic review	Global (Europe, Asia, Africa, colonies)	AMRO	Populations affected by historic jaundice outbreaks, especially pregnant women	Not specified	Pregnancy (especially in outbreaks); water‑borne contamination suspected in many epidemics	Not reported	Historically over 18th–20th centuries	Yes — multiple outbreaks described	Varied; includes outbreaks since 18th century	Varied; from tens to potentially hundreds in early records (not systematically quantified)	Lack of genotype data; limited serological confirmation in historical reports; difficulty comparing older records to modern HEV epidemiology
First detection of hepatitis E virus genotype 3 as a common infectious agent in patients with chronic liver damage in Mexico.	Viera-Segura O, Realpe-Quintero M, Panduro A, Roman S, Jose-Abrego A, Gonzalez-Aldaco K, et al.	To characterize HEV virological features in serum from patients with chronic liver damage and identify circulating genotypes	2019	Retrospective molecular and serological analysis	Mexico	AMRO	Adults with chronic liver damage with non‑identified infectious etiology (NIIEA)	G3	Chronic liver disease patients with non‑identified infectious etiology — autochthonous transmission	Not expressed as seroprevalence percent, but ~30.26% of tested NIIEA samples were HEV‑RNA positive; HEV‑RNA found in subset	Samples collected 2011–2016 as part of retrospective cohort	Not reported	Not reported	Among 76 NIIEA patient serum samples, ~30.3% were HEV‑RNA positive; advanced fibrosis common among positives (~26.1% of infected)	Lack of broader population prevalence data; unclear exposure pathways outside clinical cohort; no concurrent community infection assessment; HEV role in progression of chronic liver disease needs more study (PubMed)
Hepatitis E seroprevalence in the Americas: a systematic review and meta‐analysis.	Horvatits T, Ozga A, Westhoelter D, Hartl J, Manthey CF, Luetgehetmann M, et al.	To estimate the anti‑HEV IgG seroprevalence across the Americas and assess associated risk factors, comparing regions and populations.	2018	Systematic review and meta‑analysis	Americas (USA, Latin America, Caribbean)	AMRO	Multiple populations from included studies (general, blood donors, occupational exposures, etc.)	G1, G3	Increasing age, contact with pigs/pig products, low sanitation, low socioeconomic status	Pooled anti‑HEV IgG ~7.7% (95% CI: 6.4%–9.2%) across Americas; higher in pig‑exposed groups (~13.8%) and rural/other subgroups	Seroprevalence data up through 2016 (search through 01/1994–12/2016)	Not reported	Not reported	Not reported	Gaps: High heterogeneity among studies; lack of standardized assays; varied population sampling; need for more data on specific risk factors and subgroups.
Prevalence of antibodies to hepatitis A, B, C, and E viruses in a healthy population in Leon, Nicaragua.	Perez OM, Morales W, Paniagua M, Strannegard O.	To estimate the prevalence of antibodies against hepatitis A, B, C, and E viruses in a healthy general population and assess demographic risk associations	1996	Cross‑sectional seroprevalence survey	Nicaragua	AMRO	399 healthy individuals across age groups in Leon city	Not reported	Higher HEV seroprevalence associated with older age and water supply outside the home (suggesting water‑borne risk) (PubMed)	Overall HEV seroprevalence ~4.6%–8.0%; higher in >40 years (~17.6%) (PubMed)	Samples collected early 1990s (before 1996 publication) (PubMed)	Not reported	Not reported	Not reported	Lacks molecular/genotype data; limited outbreak data; no causal confirmation of risk factors
Hepatitis A and Hepatitis E virus seroprevalence in Paraguay: First survey among blood donors.	Flichman DM, Marquez N, S VA, de la G AS, Fuente O, Carolina LÉ LO, et al.	To assess IgG seroprevalence of HAV and HEV among blood donors in Paraguay where data are scarce	2024	Cross‑sectional seroprevalence study	Paraguay	AMRO	452 blood donors (general adult donor population)	Not reported	Not specifically analyzed; demographic trends noted (e.g., age, sex)	6.0% anti‑HEV IgG detected	Data collected from 452 donors sampled in five regions; samples likely 2023‑2024 (publication 2025) (PubMed)	Not reported	Not reported	Not reported	Low HEV seroprevalence; no genotype data; limited demographic risk factors beyond age/sex; no molecular confirmation.
A Survey of Hepatitis B Virus and Hepatitis E Virus at the Human–Wildlife Interface in the Peruvian Amazon.	Menajovsky MF, Espunyes J, Ulloa G, Montero S, Lescano AG, Santolalla ML, et al.	To examine the circulation of HBV and HEV at the human–wildlife interface and identify associated risk factors in an isolated indigenous community dependent on hunting	2024	Cross‑sectional seroepidemiological survey	Peru (Peruvian Amazon, Yavarí‑Mirín River basin)	AMRO	Indigenous community and wildlife/domestic animals	Not specified	Indigenous rural exposure; consumption of wild meat; unsafe water sources	HEV IgG detected in 17.1% of humans; 0% in wildlife/domestic animals	Data collected during fieldwork (not specified but part of study period)	Not reported	Not reported	Not reported	Lack of HEV molecular data; wildlife/domestic animals all negative; need to investigate water and environmental transmission; limited strain identification and broader ecological data
Ethnic differences in hepatitis A and E virus seroprevalence in patients attending the Emergency Department, Paramaribo, Suriname.	Mac Donald-Ottevanger MS, Prins M, Van Dissel J, Rier N, Reimerink J, Zijlmans WCWR, et al.	To assess seroprevalence of HAV and HEV antibodies and ethnic differences among patients at a Suriname emergency department	2022	Cross‑sectional seroprevalence study	Suriname	AMRO	Adults attending Emergency Department (multi‑ethnic)	Not reported	Older age and specific ethnic groups (Tribal & Creole) associated with higher anti‑HEV	HEV seroprevalence: 3.7% overall; varied by ethnicity (1.4%–5.9%) (PMC)	Samples collected Nov 2012–Nov 2013 (PMC)	Not reported	Not reported	Not reported	Limited risk factor data (no detailed behavioural/environmental info); only ED population; small subgroups for some ethnicities
Fatal Autochthonous Hepatitis E Induced Acute on Chronic Liver Failure Presenting with Multiorgan Failure in a Non-endemic Country	Singh K, Sang AC, Singh K.	To report a fatal case of autochthonous (locally acquired) HEV infection causing acute‑on‑chronic liver failure (ACLF) with multiorgan failure in a non‑endemic region and discuss ICU management.	2020	Case report	Trinidad and Tobago (Caribbean)	AMRO	24‑year‑old female with underlying liver disease	Not specified	Autochthonous HEV infection in a non‑endemic region; chronic liver disease background	Not reported	Not reported	Not reported	Not reported	1 case	Lack of systematic data on HEV, especially autochthonous cases in non‑endemic areas; limited surveillance and diagnostic awareness.
Hepatitis E virus infection in blood donors and risk to patients in the United States and Canada	Delage G, Fearon M, Gregoire Y, Hogema BM, Custer B, Scalia V, et al.	To evaluate HEV RNA prevalence in blood donations and assess the quantitative risk and cost‑benefit of HEV screening in Canada and the U.S., and estimate transfusion risk to patients	2019	Cross‑sectional	United States & Canada	AMRO	Blood donors and modeled risk to transplant recipients	G3	HEV RNA prevalence in donations; transfusion transmission risk; cost‑benefit of screening strategies	Prevalence: 1 per 16,908 (U.S.); 1 per 4,615 (Canada) for HEV RNA	~Data from donation period prior to 2019	Not reported	Not applicable (no discrete outbreak reported)	Not specified	Gaps: Debate on cost‑effectiveness of screening; limited data on clinical outcomes of transfusion‑transmitted HEV; low prevalence complicates screening decisions; potential underestimation of risk in subpopulations.
Hepatitis e virus infection: is it really a Problem in latin america?	Pisano MB, Mirazo S, Re VE.	To gather updated information on HEV infection in Latin America and assess whether it represents a public health problem in the region	2020	Systematic review	Latin America (multiple countries)	AMRO	General populations and subgroups (blood donors, rural populations, immunosuppressed, etc.)	G1, G2, G3	Waterborne fecal–oral, zoonotic (swine), underdiagnosis	1.5%–40.3% depending on region and population	Up to ~2019	Yes	Various (Mexico, Cuba)	Not quantified	Lack of updated info in many countries, underdiagnosis, inconsistent detection methods, limited clinical characterization
Indigenous hepatitis E virus genotype 1 infection, Uruguay.	Mirazo S, Mainardi V, Ramos N, Gerona S, Rocca A, Arbiza J.	To characterize the first indigenous HEV-GT1 case in Uruguay.	2014	Case Report & Molecular Analysis	Uruguay	AMRO	Acute hepatitis patients (specific case: 26-year-old male soldier)	G1	Locally acquired (indigenous); fecal-oral route.	Not assessed	Not reported	No (Sporadic)	Not reported	1 (GT1 case)	Unknown source of GT1 in Uruguay; lack of systematic molecular surveillance.
Molecular characterization of hepatitis E virus in patients with acute hepatitis in Venezuela.	García CG, Sánchez D, Villalba MCM, Pujol FH, de los Ángeles Rodríguez Lay L, Pinto B, et al.	To detect HEV in patients suspected of HAV	2012	Cross-sectional molecular study	Venezuela	AMRO	Patients with acute viral hepatitis symptoms	G1, G3	Fecal-oral; HAV co-infection	30% (IgM)	Prior to 2012	No (Sporadic)	Not reported	22 (IgM+), 3 (PCR+)	Lack of source tracking for GT3 (zoonotic vs human).
