# Supplementary material for: Current global estimates, risk factors, and knowledge gaps for Hepatitis E virus (HEV): A scoping review
Source: PLoS Negl Trop Dis. 2026 Mar 11;20(3):e0013980. doi: 10.1371/journal.pntd.0013980 (PMC12978505; doi:10.1371/journal.pntd.0013980)
Supplement: S2 Table — A detailed list of the 70 citations excluded during the full-text screening phase, with specific justifications for exclusion based on the established PCC framework. (XLSX) [file pntd.0013980.s004.xlsx]

## Sheet: S4 Table
Serial	Study Title	Author	Reason of exclusion
1	A qualitative study on individual experiences of chronic hepatitis B patients.	Taheri Ezbarami Z, Hassani P, Zagheri Tafreshi M, Alavi Majd H.	Qualitative, mixed method and critical review
2	Community leaders’ experiences of hepatitis E in a Namibian informal settlement: A qualitative study.	Nghikevali, A. V., & Crowley, T.	Qualitative, mixed method and critical review
3	Barriers and enablers to intervention uptake and health reporting in a water intervention trial in rural India: a qualitative explanatory study.	McGuinness, S. L., O’Toole, J., Ayton, D., Giriyan, A., Gaonkar, C. A., Vhaval, R., ... & Leder, K.	Qualitative, mixed method and critical review
4	Hepatitis E vaccine—Illuminating the barriers to use.	Lynch, J. A., Lim, J. K., Asaga, P. E. P., Wartel, T. A., Marti, M., Yakubu, B., ... & Labrique, A. B	Qualitative, mixed method and critical review
5	Risk of hepatitis E among persons who inject drugs in Hong Kong: a qualitative and quantitative serological analysis.	Sridhar, S., Chew, N. F. S., Situ, J., Wu, S., Chui, E. S. H., Lam, A. H. Y., ... & Yuen, K. Y.	Qualitative, mixed method and critical review
6	Hepatitis E vaccine in China: Public health professional perspectives on vaccine promotion and strategies for control.	Chen, X. X., Wagner, A. L., Zheng, X. B., Xie, J. Y., Boulton, M. L., Chen, K. Y., ... & Lu, Y. H.	Qualitative, mixed method and critical review
7	Community overview on the differential prevalence of Hepatitis E in two sub-counties in Kitgum District, Uganda: a mixed study design.	Aloyo, J., Kiguli, J., Orach, C. G., & Kitara, D. L.	Qualitative, mixed method and critical review
8	World Health Organization International Standard to harmonize assays for detection of hepatitis E virus RNA.	Baylis, S. A., Blümel, J., Mizusawa, S., Matsubayashi, K., Sakata, H., Okada, Y., ... & HEV Collaborative Study Group.	Qualitative, mixed method and critical review
9	Standardization of hepatitis E virus (HEV) nucleic acid amplification technique-based assays: an initial study to evaluate a panel of HEV strains and investigate laboratory performance.	Baylis, S. A., Hanschmann, K. M., Blümel, J., & Nübling, C. M.	Qualitative, mixed method and critical review
10	Hepatitis-related stigma in chronic patients: A qualitative study.	HassanpourDehkordi, A., Mohammadi, N., & NikbakhatNasrabadi, A.	Qualitative, mixed method and critical review
11	The study of seroprevalence of hepatitis E virus and an investigation into the lifestyle behaviours of the aborigines in Malaysia.	Wong, L. P., Alias, H., Choy, S. H., Goh, X. T., Lee, S. C., Lim, Y. A. L., ... & Wu, T.	Qualitative, mixed method and critical review
12	Transmission of hepatitis E in a group of homosexuals in a village of North India.	Bali, S., Ratho, R. K., Kumar, S., & Singh, A.	Qualitative, mixed method and critical review
13	Potential approaches to assess the infectivity of hepatitis E virus in pork products: a review.	Cook, N., D’Agostino, M., & Johne, R.	Qualitative, mixed method and critical review
14	Hepatitis E virus in acute liver failure: An unusual suspect?	Sayed, I. M., Vercouter, A. S., & Meuleman, P.	Commentaries, editorials and letters
15	Letter to the Editor in response to" Hepatitis E virus and Bell's palsy".	Sharma, D., & Joshi, P.	Commentaries, editorials and letters
16	Reply to the Letter to the Editor ‘Acute autochthonous hepatitis E in western patients with underlying chronic liver disease: A role for ribavirin?’.	Acharya, S. K.	Commentaries, editorials and letters
17	Hepatitis E virus and person-to-person transmission.	Aggarwal, R.	Commentaries, editorials and letters
18	Global vaccination against hepatitis E virus: position paper from the European society of clinical microbiology and infectious diseases viral hepatitis study group. Clinical Microbiology and Infection, 31(2), 201-210.	Dudman, S., Zerja, A., Hasanoğlu, İ., Ruta, S., van Welzen, B., Nicolini, L. A., ... & Rivero-Juarez, A.	Commentaries, editorials and letters
19	Letter to the editor in response to the editorial commentary by Dr Kenrad E. Nelson entitled,“The changing epidemiology of hepatitis A virus infections in the United States”.	Ly, K. N., Klevens, R. M., & Jiles, R. B.	Commentaries, editorials and letters
20	Commentary: Hepatitis A and E: not to be forgotten.	Asghar, R. J.	Commentaries, editorials and letters
21	Hepatitis E: Discovery, global impact, control and cure.	Khuroo, M. S., Khuroo, M. S., & Khuroo, N. S.	Commentaries, editorials and letters
22	Subduing the hepatitis E Python: A commentary on:‘Outbreak of waterborne hepatitis E in Hyderabad, India, 2005’, by Sailaja et al.(2008).	Teo, C. G.	Commentaries, editorials and letters
23	Does hepatitis E deserve more attention?.	Weissmann, L., Hernandes Granato, C. F., Witkin, S. S., & Mendes-Correa, M. C.	Commentaries, editorials and letters
24	Realm of hepatitis E: Challenges and opportunities.	Li, J. R., Xiang, Z., Li, S. H., Li, C. X., Yan, H., & Wu, J.	Commentaries, editorials and letters
25	Hepatitis E vaccine—ready for prime time?.	Krawczynski, K.	Commentaries, editorials and letters
26	Realm of hepatitis E: Challenges and opportunities.	Li, J. R., Xiang, Z., Li, S. H., Li, C. X., Yan, H., & Wu, J.	Commentaries, editorials and letters
27	Hepatitis E in the United States: a case of “hog fever”?.	de Groen, P. C.	Commentaries, editorials and letters
28	Reply to the query “Chronic hepatitis E virus infection by genotype 1”.	Gupta, E., & Agarwala, P.	Commentaries, editorials and letters
29	Hepatitis E vaccine: why wait?.	Lancet, T.	Commentaries, editorials and letters
30	Corrigendum: Biosecurity measures to control hepatitis E virus on European pig farms.	Dubbert, T., Meester, M., Smith, R. P., Tobias, T. J., Di Bartolo, I., Johne, R., ... & Burow, E.	Commentaries, editorials and letters
31	A new chimeric model of hepatitis E infection.	Dickson, I.	Commentaries, editorials and letters
32	Translational research in hepatitis E, Vol II.	Kramvis, A., Pérez-Gracia, M. T., Lole, K. S., Rodriguez-Iglesias, M., & Shalimar, N.	Commentaries, editorials and letters
33	Acute viral hepatitis: What we do know and still do not know about hepatitis A and E in Argentina.	Minassian, M. L.	Commentaries, editorials and letters
34	Hepatitis E: a literature review.	Guerra, J. A. D. A. A., Kampa, K. C., Morsoletto, D. G. B., Junior, A. P., & Ivantes, C. A. P.	Scoping and narrative review
35	What is known about the care and support provided for an ageing population with lived experience of chronic viral hepatitis as they near end‐of‐life: A scoping review.	Drysdale, K., Rance, J., Cama, E., Treloar, C., & Mao, L.	Scoping and narrative reviews
36	Zoonoses research in Somalia: A scoping review using a One Health approach.	Mumin, F. I., Fenton, A., Osman, A. Y., & Mor, S. M.	Scoping and narrative reviews
37	One hundred years of zoonoses research in the Horn of Africa: A scoping review.	Cavalerie L, Wardeh M, Lebrasseur O, Nanyingi M, McIntyre KM, Kaba M, et al.	Scoping and narrative reviews
38	Nodding syndrome: A scoping review.	Abd-Elfarag, G. O. E., Edridge, A. W. D., Spijker, R., Sebit, M. B., & van Hensbroek, M. B.	Scoping and narrative reviews
39	Public health actions in response to pathogen detection in sewage: a scoping review protocol.	de Jong, M., de Korne-Elenbaas, J., Fanoy, E., Medema, G., de Graaf, M., Baidjoe, A. Y., ... & Heijne, J. C.	Scoping and narrative reviews
40	Liver diseases among Arab world, current state and unmet needs, a scoping review.	Almansoury, Y., Abdel-Gawad, M., Abdelghani, M., Nagdy, H., Zaghloul, M., Makhlouf, N., ... & Alboraie, M.	Scoping and narrative reviews
41	Applying Comprehensive Model of Information Seeking to Hepatitis B and C Patients' Information Seeking in the South African Context: A Scoping Review.	Ibinaiye, I. D.	Scoping and narrative reviews
42	Hepatitis E Virus (HEV) infection among immunocompromised individuals: a brief narrative review.	Alexandrova, R., Tsachev, I., Kirov, P., Abudalleh, A., Hristov, H., Zhivkova, T., ... & Baymakova, M.	Scoping and narrative reviews
43	Viral hepatitis: A narrative review of hepatitis A–E.	Ahmed, Z., Shetty, A., Victor, D. W., & Kodali, S.	Scoping and narrative reviews
44	Chronic hepatitis E: a review of the literature.	Fujiwara, S., Yokokawa, Y., Morino, K., Hayasaka, K., Kawabata, M., & Shimizu, T.	Scoping and narrative reviews
45	Treatment options for hepatitis A and E: a non-systematic review.	Gabrielli, F., Alberti, F., Russo, C., Cursaro, C., Seferi, H., Margotti, M., & Andreone, P.	Scoping and narrative reviews
46	Epidemiology of Hepatitis E Virus in Croatia: A Narrative Mini-Review.	Mrzljak, A., & Vilibić-Čavlek, T.	Scoping and narrative reviews
47	Hepatite E: revisão de literatura/Hepatitis E: literature review.	da Luz, A. V., Santos, C. R. O., Lessa, D. C., Neto, L. F. D. S. P., Mattede, M. D. G. S., & Sette, P. A.	Scoping and narrative reviews
48	Hepatitis e.	Desai, A. N.	Scoping and narrative reviews
49	Hepatitis E Virus (HEV) infection among immunocompromised individuals: a brief narrative review.	Alexandrova, R., Tsachev, I., Kirov, P., Abudalleh, A., Hristov, H., Zhivkova, T., ... & Baymakova, M.	Scoping and narrative reviews
50	Viral hepatitis: A narrative review of hepatitis A–E.	Ahmed, Z., Shetty, A., Victor, D. W., & Kodali, S.	Scoping and narrative reviews
51	Waterborne outbreaks of Hepatitis E: Recognition, Investigation and Conrol Technical Report 2024	World Health Organization	Non-peer reviewed technical documents
52	Global health sector strategies on, respectively, HIV, viral hepatitis and sexually transmitted infections for the period 2022-2030.	World Health Organization.	Non-peer reviewed technical documents
53	Technical Report by WHO Expert Committee on Biological Standardization: seventy-eighth report 2024	World Health Organization.	Non-peer reviewed technical documents
54	Technical Report by Global Advisory Committee on Vaccine Safety 2014	World Health Organization.	Non-peer reviewed technical documents
55	Division of Viral Hepatitis Strategic Plan 2020–2025	Centers for Disease Control and Prevention.	Non-peer reviewed technical documents
56	Viral Hepatitis Surveillance Report—United States, 2021.	Centers for Disease Control and Prevention.	Non-peer reviewed technical documents
57	MSF Essential Obstetric and Newborn Care Medical Guidelines	Medicins Sans Frontiers.	Non-peer reviewed technical documents
58	Hepatitis E: MSF carries out world's first-ever 'reactive' vaccination campaign in Bentiu, South Sudan. [Press/Technical Briefing 2022]	Médecins Sans Frontières.	Non-peer reviewed technical documents
59	Water, sanitation, hygiene, waste and electricity services in health care facilities: progress on the fundamentals 2023 Global Report	UNICEF	Non-peer reviewed technical documents
60	Technical Report/Operational Guideline on Options for national testing and surveillance for hepatitis E virus in the EU/EEA 2019	European Centre for Disease Prevention and Control.	Non-peer reviewed technical documents
61	Factsheet for health professionals 2024: Hepatitis E.	European Centre for Disease Prevention and Control.	Non-peer reviewed technical documents
62	Viral Hepatitis National Strategic Plan for the United States: A Roadmap to Elimination (2021–2025)	U.S. Department of Health and Human Services.	Non-peer reviewed technical documents
63	Viral Hepatitis Federal Implementation Plan: 2021–2025.	U.S. Department of Health and Human Services.	Non-peer reviewed technical documents
64	Technical Brief 2022: Integrating viral hepatitis services into HIV programs.	Joint United Nations Programme on HIV/AIDS (UNAIDS).	Non-peer reviewed technical documents
65	Hepatitis E 2024: health protection response to reports of infection.	UK Health Security Agency (UKHSA)	Non-peer reviewed technical documents
66	Pathogen Safety Data Sheets 2021: Infectious Substances – Hepatitis E virus.	Public Health Agency of Canada.	Non-peer reviewed technical documents
67	Review of current screening effectiveness: Hepatitis E virus transmission by blood transfusion by Advisory Committee on the Safety of Blood, Tissues and Organs (SaBTO)	UK Department of Health and Social Care	Non-peer reviewed technical documents
68	German Advisory Committee Statement 2018 on Hepatitis E Virus: Prevention of Transfusion-Transmitted HEV 2018	Berlin Paul-Ehrlich-Institut.	Non-peer reviewed technical documents
69	Risk Assessment Report 2024 No. 44: Hepatitis E Virus in Fresh Pig Livers.	Hong Kong Center for Food Safety	Non-peer reviewed technical documents
70	Guidelines for Hepatitis E & Solid Organ Transplantation 2017	British Transplantation Society	Non-peer reviewed technical documents
