# Supplementary material for: Current global estimates, risk factors, and knowledge gaps for Hepatitis E virus (HEV): A scoping review
Source: PLoS Negl Trop Dis. 2026 Mar 11;20(3):e0013980. doi: 10.1371/journal.pntd.0013980 (PMC12978505; doi:10.1371/journal.pntd.0013980)
Supplement: S3 Table — A supplemental data set providing country-level variables, including reported HEV prevalence, case fatality rates, and data availability metrics used to assess global evidence maturity. (XLSX) [file pntd.0013980.s005.xlsx]

## Sheet: S5 Table
Country	WHO Region	Human Genotype	Anti-HEV Seropositivity (IgG)	IHME 2017 (No cases)	Reported Outbreaks?	Year (most recent)	Country specific study availablity
Bangladesh	SEARO	1,2	22.5-60.1%	672470	Yes	2018	(98,99)
Bhutan	SEARO	1,2	0.02	1579	No data	No data	-100
India	SEARO	1	4.78-17.8%	5531553	Yes	2019	(37,101–103)
Indonesia	SEARO	1,2,3	11.6-52.4%	665030	Yes	1998	(104–106)
Maldives	SEARO	No data	No data	988	No data	No data	NA
Myanmar (Burma)	SEARO	No data	No data	134098	Yes	1989	-89107
Nepal	SEARO	1	34.9-43.0%	95329	Yes	2014	-36108
North Korea	SEARO	No data	No data	No data	No data	No data	NA
Sri Lanka	SEARO	No data	0.004	49504	No data	No data	-109
Thailand	SEARO	3	4.8-22%	121933	Yes	2011	-110111
Timor-Leste	SEARO	No data	No data	3963	No data	No data	NA
American Samoa (USA)	WPRO	No data	No data	154	No data	No data	NA
Australia	WPRO	1, 3,4	5.9-8%	24447	Yes	2014	(119–121)
Brunei	WPRO	No data	No Data	660	No data	No data	NA
Cambodia	WPRO	1,3, 4	18.4-76%	44677	Yes	1994	-118122123
China	WPRO	1, 3, 4	0.227	3749848	Yes	1986-1988
Cook Islands Fiji	WPRO	No data	No data	No data	No data	No data	NA
French Polynesia (France)	WPRO	3	No data	No data	1st case	2015	-118
Guam (USA)	WPRO	No data	No data	416	No data	No data	NA
Hong Kong SAR (China)	WPRO	1	0.188	No data	No data	No data	-124125
Japan	WPRO	3	2.9-6.4%	156772	Yes	2016	-117126127
Kiribati	WPRO	No data	0.06	368	No data	No data	-128
Laos	WPRO	4	41-59.1%	19677	No data	No data	-129130
Macao SAR (China)	WPRO	No data	No data	No data	No data	No data	NA
Malaysia	WPRO	No data	5.9-10.3%	64927	No data	No data	-131132
Marshall Islands	WPRO	No data	No data	165	No data	No data	NA
Federated States of Micronesia	WPRO	No data	No data	299	No data	No data	NA
Mongolia	WPRO	4	0.06	7463	Yes	2013	(133,134)
Nauru	WPRO	Na data	No data	No data	No data	No data	NA
New Caledonia (France)	WPRO	3	0.173	No data	Yes	2023	-135
New Zealand	WPRO	3	0.04	4877	No data	No data	-136
Niue	WPRO	No data	No data	No data	No data	No data	NA
Northern Mariana Islands (USA)	WPRO	No data	No data	95	No data	No data	NA
Palau	WPRO	No data	No data	No data	No data	No data	NA
Papua New Guinea	WPRO	No data	0.152	33779	No data	No data	-128
Philippines	WPRO	3	0.118	284396	No data	No data	-137138
Pitcairn Islands (UK)	WPRO	No data	No data	No data	No data	No data	NA
Samoa	WPRO	No data	No data	602	No data	No data	NA
Singapore	WPRO	3	14-35%%	7457	Yes	2016	-139
Solomon Islands	WPRO	No data	No data	2087	No data	No data	NA
South Korea	WPRO	3, 4	7.5-17.7%	66900	Yes	2022	-140141
Taiwan	WPRO	Taiwan genotype	3.7-26.7%	38361	No data	No data	-142143
Tokelau	WPRO	No data	No data	No data	No data	No data	NA
Tonga	WPRO	No data	No data	298	No data	No data	NA
Tuvalu	WPRO	No data	No data	No data	No data	No data	NA
Vanuatu	WPRO	No data	No data	929	No data	No data	NA
Vietnam	WPRO	4	0.09	222483	Yes	1994	-118144145
Wallis and Futuna (France)	WPRO	No data	No data	No data	No data	No data	No data
Afghanistan	EMRO	1	11-28.4%	89016	No data	No data	(156,157)
Bahrain	EMRO	No data	No data	2253	No data	No data	NA
Egypt	EMRO	1,3	20.21-84%	186827	Yes	2008	-154158
Iran	EMRO	1	10.95-28.3%%	127070	Yes	2012	(158–160)
Iraq	EMRO	No data	20.3.2%	88520	Yes	2006	-161
Jordan	EMRO	1	0.308	20149	No data	No data	-162
Kuwait	EMRO	No data	0.98	6743	No data	No data	-163
Lebanon	EMRO	No data	0.216	14048	No data	2016	-164
Morocco	EMRO	1	8.5-10.4%	62183	Yes	2001	-37165
Oman	EMRO	No data	No data	7783	No data	No data	NA
Pakistan	EMRO	1, 7	10-89.4%	731030	Yes	2008	(92,94,166–168)
Qatar	EMRO	1, 3	20.4-32.1%	4212	No data	No data	-169170
Saudi Arabia	EMRO	No data	9.1-15.2%	77057	No data	No data	-158171
Syria	EMRO	No data	0.319	34204	Yes	1998	-172
Tunisia	EMRO	1,3	5.68-46%	No data	Yes	1991	-158173
Yemen	EMRO	No data	0.106	55754	No data	No data	-158
Algeria	AFRO	1	0.1705	72659	Yes	1987	-37182196
Angola	AFRO	No data	0.4	119247	Yes	1999	-197
Benin	AFRO	1,2	0.1619	36388	Yes	2011	-198
Botswana	AFRO	No data	No data	5262	Yes	1985	-199
Burkina Faso	AFRO	2,3	11.6-39.0%	72822	Yes	2016	(200–202)
Burundi	AFRO	No data	4-14.0%	38347	Yes	1993	-203204
Cape Verde	AFRO	No data	No data	1265	No data	No data	NA
Cameroon	AFRO	1,3,4	0.058	86446	Yes	2017	-38186205
Central African Republic	AFRO	1 & 2	24.2-79.5%	20375	Yes	2005	-165176
Chad	AFRO	1 & 2	23.5-75.9%	56095	Yes	2017	-165206
Democratic Republic of the Congo	AFRO	3	0.104	337787	Yes	2011	-207208
Djibouti	AFRO	1	0.19	2839	Yes	1993	-178
Equatorial Guinea	AFRO	No data	No data	5299	No data	No data	NA
Eritrea	AFRO	No data	0.268	16403	Yes	2017	-209
Eswatini	AFRO	No data	No data	No data	No data	No data	NA
Ethiopia	AFRO	No data	31-59.0%	324288	Yes	2015	-210211
Gabon	AFRO	No data	6.6-14.1%	5892	Yes	2007	-210212
Gambia	AFRO	No data	0.137	No data	Yes	2012	-213
Ghana	AFRO	No data	12.2-45.3%	83733	Yes	2017	-214215
Guinea	AFRO	3	0.027	40087	No data	No data	-216217
Guinea-Bissau	AFRO	No data	No data	6246	No data	No data	NA
Cote d'Ivoire	AFRO	No data	1.5-18.4	77896	Yes	2018	-218
Kenya	AFRO	No data	0.378	143213	Yes	2012	-219220
Lesotho	AFRO	No data	No data	4765	No data	No data	NA
Liberia	AFRO	No data	No data	15312	No data	No data	NA
Libya	AFRO	No data	4.49-10%	12276	Yes	2022	-221222
Mali	AFRO	No data	No data	71132	No data	No data	NA
Madagascar	AFRO	3	0.141	72402	No data	No data	-223
Malawi	AFRO	No data	7.5-16.5%	43963	Yes	2008	-224225
Mauritania	AFRO	No data	No data	11155	No data	No data	NA
Mauritius	AFRO	No data	No data	2233	No data	No data	NA
Mozambique	AFRO	No data	No data	81798	No data	No data	NA
Namibia	AFRO	1 & 2	0.25	5800	Yes	2019	-42165226
Niger	AFRO	No data	No data	79466	Yes	2017	-227
Nigeria	AFRO	1, 2; & 3	13.4-94.0%%	664456	Yes	2017	-38165
Rwanda	AFRO	3	0.119	30948	No data	No data	-228
Sao Tome and Principe	AFRO	3	No data	539	No data	No data	-229
Senegal	AFRO	2,3	7.4-64.62%	43322	Yes	2014	(230–232)
Seychelles	AFRO	No data	No data	195	No data	No data	NA
Sierra Leone	AFRO	3	0.04	26690	No data	No data	-233
Somalia	AFRO	No data	0.467	50855	Yes	1993	-234
South Africa	AFRO	3	10.7-29.5%	126341	Yes	2013	(235–237)
South Sudan	AFRO	1	0.71	No data	Yes	2023	-238239
Sudan	AFRO	1	5.4-59.0	102000	Yes	2014	-165240
Tanzania	AFRO	No data	0.2-8.0%	102506	No data	2011	-165241
Togo	AFRO	No data	0.056	22745	No data	No data	-242
Uganda	AFRO	1 & 3	47-64.4%	116229	Yes	2014	-189195243
Zambia	AFRO	3	8-42.0%	44380	No data	No data	-244245
Zimbabwe	AFRO	No data	No data	39290	No data	No data	NA
Albania	EURO	No data	0.211	4732	No data	1995	-260
Andorra	EURO	No data	No data	71	No data	No data	NA
Armenia	EURO	No data	No data	5624	No data	No data	NA
Austria	EURO	3	0.136	8061	No data	No data	-261
Azerbaijan	EURO	No data	0.275	20589	No data	No data	-262
Belarus	EURO	No data	0.073	16471	No data	No data	-263
Belgium	EURO	1, 2 ,3,4	7-15% (Swine)	13665	Yes	2017	-264265
Bosnia & Herzegovina	EURO	No data	No data	5208	No data	No data	NA
Bulgaria	EURO	1, 3	0.09	10389	Yes	2015	-266267
Croatia	EURO	3	1.7-27.9%	6436	No data	2018	-268269
Cyprus	EURO	No data	0.03	1172	No data	No data	-270
Czech Republic	EURO	1,3	5-27.8%	16051	Yes	2012	-271272
Denmark	EURO	1, 3, 4	4.1-50.4%	5399	Yes	2012	(273–275)
Estonia	EURO	1, 3	1.96-7.8%	2245	Yes	2017	-276
Finland	EURO	1,3	5.8-27.6%	5186	Yes	2008	-277278
France	EURO	3	3.3-52.5%	51887	Yes	2016	(279–281)
Georgia	EURO	No data	No data	6718	No data	No data	NA
Germany	EURO	1, 3,4	6.8-16.8%	75823	Yes	2011	-248253282
Greece	EURO	3	4.8- 16.5%	4664	Yes	2015	(283–285)
Hungary	EURO	1,3	0.31	14531	Yes	2020	-286287
Iceland	EURO	No data	0.021	332	No data	No data	-288
Ireland	EURO	3	5.3-8.0%%	4863	No data	No data	(289,290)
Israel	EURO	1, 3,7	1.81-10.45%	7948	Yes	2013	(291–293)
Italy	EURO	3,4	0.12-49.0%	38063	Yes	2011	-256294295
Kazakhstan	EURO		0.055	38225	Yes	1950	-296
Kosovo	EURO	No data	0.077	No data	Yes	1999	-297
Kyrgyzstan	EURO	1	0.299	15412	Yes	2019	-298299
Latvia	EURO	No data	No data	3261	No data	No data	NA
Liechtenstein	EURO	No data	No data	No data	No data	No data	NA
Lithuania	EURO	No data	1.2-43.7% (Animal)	4770	No data	No data	-300
Luxembourg	EURO	No data	No data	552	No data	No data	NA
Malta	EURO	No data	No data	398	No data	No data	NA
Moldova	EURO	No data	24.7-51.1%	8558	No data		-301
Monaco	EURO	No data	No data	No data	No data	No data	NA
Montenegro	EURO	No data	0.06	1034	Yes	2007	-302
Netherlands	EURO	3	6-27.0%	9817	No data	2012	-295303
North Macedonia	EURO	No data	No data	No data	No data	No data	NA
Norway	EURO	No data	11.4-30.0%	5283	No data	No data	-304305
Poland	EURO	3	15.9-60.8%	58938	No data	No data	-306307
Portugal	EURO	3	0.163	9216	Yes	2022	-308309
Romania	EURO	3	12-14.9%	30395	No data	No data	-310
Russia	EURO	4	1.5-16.7%	155929	Yes	2012	-311312
San Marino	EURO	No data	0.015	No data	No data	No data	-313
Serbia	EURO	3	0.15	14385	No data	No data	-314
Slovakia	EURO	3	7.2-21.5%	8349	No data	No data	-315
Slovenia	EURO	1, 3	30.2% (Boar)	3093	No data	No data	-316317
Spain	EURO	3	1.3-7.3%	36633	Yes	2019	(295,318–320)
Sweden	EURO	1, 2, 3	18-30.0%	10131	Yes	2015	-321322
Switzerland	EURO	3,4	2.6-4.9%	7911	Yes	2016	-323324
Türkiye	EURO	3	12.8-17.3%	131051	No data	No data	-325
Turkmenistan	EURO	1	0.13	11182	Yes	1994	-258
Ukraine	EURO	No data	No data	80079	No data	No data	NA
United Kingdom	EURO	1,3,4	0.21	66008	Yes	2017	-326327
Uzbekistan	EURO	No data	0.71	72606	Yes	2005	-257
Anguilla	AMRO	No data	No data	No data	No data	No data	NA
Antigua and Barbuda	AMRO	No data	No data	172	No data	No data	NA
Argentina	AMRO	3	4.4-35.7%	24341	No data	No data	-331334
Aruba	AMRO	No data	0.06	No data	No data	No data	-335
Bahamas	AMRO	No data	No data	756	No data	No data	NA
Barbados	AMRO	No data	No data	520	No data	No data	NA
Belize	AMRO	No data	0.16	974	No data	1995	-336
Bermuda	AMRO	No data	Not detected	106	No data	No data	-337
Bolivia	AMRO	3	6.3-7.3%	40987	No data	NA	-338339
Brazil	AMRO	3	1.7-38.0%	199499	Yes	2008	-331340
British Virgin Islands	AMRO	No data	No data	No data	No data	No data	NA
Canada	AMRO	3	5.9-28.5%	30330	No data	NA	-341342
Cayman Islands	AMRO	No data	No data	No data	No data	No data	NA
Chile	AMRO	3	1.4-17.0%	21402	No data	No data	-331343
Colombia	AMRO	3	5.9-33.6%	64865	No data	No data	-331344345
Costa Rica	AMRO	3	No data	5813	No data	No data	-346
Cuba	AMRO	1,2	1.4-10%	19653	Yes	2005	(347–349)
Curaçao	AMRO	No data	No data	No data	No data	No data	NA
Dominica	AMRO	No data	No data	137	No data	No data	NA
Dominican Republic	AMRO	3	4.5-19.0%	23791	No data	No data	-350351
Ecuador	AMRO	No data	No data	53662	No data	No data	NA
El Salvador	AMRO	No data	No data	8184	No data	No data	NA
French Guiana	AMRO	No data	0.064	No data	No data	No data	-352
Grenada	AMRO	No data	0.038	225	No data	No data	-337
Guadeloupe	AMRO	No data	No data	No data	No data	No data	NA
Guatemala	AMRO	No data	0.05	24858	No data	No data	-353
Guyana	AMRO	No data	No data	1726	No data	NA	NA
Haiti	AMRO	1	10.3-71.0%	31478	Yes	2005	-354355
Honduras	AMRO	No data	0.06	14079	No data	No data	-353
Jamaica	AMRO	No data	0.041	5830	No data	No data	-337
Martinique	AMRO	No data	No data	No data	Yes	1858	-356
Mexico	AMRO	1,2,3	1.6-40.7%	173614	Yes	2016	-347357358
Montserrat	AMRO	Not detected	Not detected	No data	No data	No data	-337
Nicaragua	AMRO	No data	4.6-8%	9172	No data	No data	-359
Panama	AMRO	No data	No data	5.178	No data	No data	NA
Paraguay	AMRO	No data	0.06	6806	No data	No data	-360
Peru	AMRO	No data	6.6-17.1%	107893	No data	No data	-358361
Puerto Rico	AMRO	No data	No data	6275	No data	No data	NA
Saint Kitts and Nevis	AMRO	Not detected	Not detected	No data	No data	No data	-337
Saint Lucia	AMRO	No data	0.042	346	No data	No data	-337
Saint Vincent and the Grenadines	AMRO	No data	0.039	234	No data	No data	-337
Sint Maarten	AMRO	No data	No data	No data	No data	No data	NA
Suriname	AMRO	No data	0.037	1242	No data	No data	-362
Trinidad and Tobago	AMRO	No data	1ST fatal case	2651	No data	No data	-363
Turks and Caicos	AMRO	No data	No data	No data	No data	No data	NA
United States of America	AMRO	3	2.4-42.0%	297711	No data	No data	-358364
Uruguay	AMRO	1, 3	1.2-2.8%	2904	No data	No data	-358365366
Venezuela	AMRO	1, 3	1.3-9.7%	40745	Yes	2008	-331347367
